# Supplementary material for: Heterogeneity in polyamine metabolism dictates prognosis and immune checkpoint blockade response in hepatocellular carcinoma
Source: Front Immunol. 2025 Feb 6;16:1516332. doi: 10.3389/fimmu.2025.1516332 (PMC11839726; doi:10.3389/fimmu.2025.1516332)
Supplement: Supplementary file 4 [file DataSheet1.csv]

Supplementary Table 1. Polyamine-related genes from GeneCards.
Gene Symbol	Description	Category	Uniprot ID	Gifts	GC Id	Relevance score	GeneCards Link
ODC1	Ornithine Decarboxylase 1	Protein Coding	P11926	57	GC02M010432	34.81655502	https://www.genecards.org/cgi-bin/carddisp.pl?gene=ODC1
PAOX	Polyamine Oxidase	Protein Coding	Q6QHF9	46	GC10P133379	33.1907692	https://www.genecards.org/cgi-bin/carddisp.pl?gene=PAOX
SAT1	Spermidine/Spermine N1-Acetyltransferase 1	Protein Coding	P21673	54	GC0XP023784	26.79165649	https://www.genecards.org/cgi-bin/carddisp.pl?gene=SAT1
SAT2	Spermine Oxidase	Protein Coding	Q9NWM0	46	GC20P004120	25.15288162	https://www.genecards.org/cgi-bin/carddisp.pl?gene=SMOX
SAT3	Polyamine Modulated Factor 1	Protein Coding	Q6P1K2	47	GC01P156212	22.55643845	https://www.genecards.org/cgi-bin/carddisp.pl?gene=PMF1
SAT4	Adenosylmethionine Decarboxylase 1	Protein Coding	P17707	50	GC06P110814	18.51816559	https://www.genecards.org/cgi-bin/carddisp.pl?gene=AMD1
SAT5	Polyamine Modulated Factor 1 Binding Protein 1	Protein Coding	Q8TBY8	43	GC16M072112	16.75262642	https://www.genecards.org/cgi-bin/carddisp.pl?gene=PMFBP1
SAT6	Antizyme Inhibitor 2	Protein Coding	Q96A70	48	GC01P033081	16.58722687	https://www.genecards.org/cgi-bin/carddisp.pl?gene=AZIN2
SAT7	Ornithine Decarboxylase Antizyme 1	Protein Coding	P54368	41	GC19P002269	15.76685238	https://www.genecards.org/cgi-bin/carddisp.pl?gene=OAZ1
SAT8	Spermidine Synthase	Protein Coding	P19623	48	GC01M011054	14.28544521	https://www.genecards.org/cgi-bin/carddisp.pl?gene=SRM
SAT9	Spermidine/Spermine N1-Acetyltransferase Family Member 2	Protein Coding	Q96F10	41	GC17M007626	12.9965868	https://www.genecards.org/cgi-bin/carddisp.pl?gene=SAT2
SAT10	Spermine Synthase	Protein Coding	P52788	52	GC0XP021958	12.75115681	https://www.genecards.org/cgi-bin/carddisp.pl?gene=SMS
SAT11	Antizyme Inhibitor 1	Protein Coding	O14977	46	GC08M102826	12.64922333	https://www.genecards.org/cgi-bin/carddisp.pl?gene=AZIN1
SAT12	ATPase Cation Transporting 13A2	Protein Coding	Q9NQ11	53	GC01M016985	11.48758698	https://www.genecards.org/cgi-bin/carddisp.pl?gene=ATP13A2
SAT13	Ornithine Decarboxylase Antizyme 2	Protein Coding	O95190	39	GC15M064687	10.72128296	https://www.genecards.org/cgi-bin/carddisp.pl?gene=OAZ2
SAT14	Ornithine Decarboxylase Antizyme 3	Protein Coding	Q9UMX2	39	GC01P151762	9.791526794	https://www.genecards.org/cgi-bin/carddisp.pl?gene=OAZ3
SAT15	ATPase 13A3	Protein Coding	Q9H7F0	47	GC03M194402	9.562770844	https://www.genecards.org/cgi-bin/carddisp.pl?gene=ATP13A3
SAT16	Long Intergenic Non-Protein Coding RNA 1672	RNA Gene		19	GC01P020797	9.007923126	https://www.genecards.org/cgi-bin/carddisp.pl?gene=LINC01672
SAT17	Solute Carrier Family 18 Member B1	Protein Coding	Q6NT16	38	GC06M132769	8.452964783	https://www.genecards.org/cgi-bin/carddisp.pl?gene=SLC18B1
SAT18	Methylthioadenosine Phosphorylase	Protein Coding	Q13126	58	GC09P021806	8.177277565	https://www.genecards.org/cgi-bin/carddisp.pl?gene=MTAP
SAT19	Arginase 2	Protein Coding	P78540	54	GC14P067619	7.031264782	https://www.genecards.org/cgi-bin/carddisp.pl?gene=ARG2
SAT20	MYC Proto-Oncogene, BHLH Transcription Factor	Protein Coding	P01106	61	GC08P127735	6.976475716	https://www.genecards.org/cgi-bin/carddisp.pl?gene=MYC
SAT21	Histone Deacetylase 10	Protein Coding	Q969S8	51	GC22M050245	6.746285439	https://www.genecards.org/cgi-bin/carddisp.pl?gene=HDAC10
SAT22	Amine Oxidase Copper Containing 1	Protein Coding	P19801	50	GC07P150824	6.590425491	https://www.genecards.org/cgi-bin/carddisp.pl?gene=AOC1
SAT23	Eukaryotic Translation Initiation Factor 5A	Protein Coding	P63241	52	GC17P007306	6.530642033	https://www.genecards.org/cgi-bin/carddisp.pl?gene=EIF5A
SAT24	Caspase 3	Protein Coding	P42574	58	GC04M184627	6.503450394	https://www.genecards.org/cgi-bin/carddisp.pl?gene=CASP3
SAT25	PMF1-BGLAP Readthrough	Protein Coding		28	GC01P164652	6.288105488	https://www.genecards.org/cgi-bin/carddisp.pl?gene=PMF1-BGLAP
SAT26	Aldehyde Dehydrogenase 9 Family Member A1	Protein Coding	P49189	50	GC01M165688	5.182513237	https://www.genecards.org/cgi-bin/carddisp.pl?gene=ALDH9A1
SAT27	Potassium Inwardly Rectifying Channel Subfamily J Member 2	Protein Coding	P63252	56	GC17P070168	4.626646042	https://www.genecards.org/cgi-bin/carddisp.pl?gene=KCNJ2
SAT28	Cytochrome C, Somatic	Protein Coding	P99999	57	GC07M025118	4.544541359	https://www.genecards.org/cgi-bin/carddisp.pl?gene=CYCS
SAT29	Solute Carrier Family 7 Member 2	Protein Coding	P52569	50	GC08P017497	4.449345112	https://www.genecards.org/cgi-bin/carddisp.pl?gene=SLC7A2
SAT30	Agmatinase	Protein Coding	Q9BSE5	45	GC01M015571	4.402127266	https://www.genecards.org/cgi-bin/carddisp.pl?gene=AGMAT
SAT31	Tumor Necrosis Factor	Protein Coding	P01375	61	GC06P134820	4.397166252	https://www.genecards.org/cgi-bin/carddisp.pl?gene=TNF
SAT32	Transglutaminase 2	Protein Coding	P21980	56	GC20M038127	4.376180172	https://www.genecards.org/cgi-bin/carddisp.pl?gene=TGM2
SAT33	NFE2 Like BZIP Transcription Factor 2	Protein Coding	Q16236	60	GC02M177227	4.256383896	https://www.genecards.org/cgi-bin/carddisp.pl?gene=NFE2L2
SAT34	Solute Carrier Family 22 Member 16	Protein Coding	Q86VW1	45	GC06M110424	3.819277287	https://www.genecards.org/cgi-bin/carddisp.pl?gene=SLC22A16
SAT35	Histatin 3	Protein Coding	P15516	40	GC04P070028	3.758495331	https://www.genecards.org/cgi-bin/carddisp.pl?gene=HTN3
SAT36	Arginase 1	Protein Coding	P05089	58	GC06P136455	3.687726498	https://www.genecards.org/cgi-bin/carddisp.pl?gene=ARG1
SAT37	Nitric Oxide Synthase 2	Protein Coding	P35228	58	GC17M027756	3.647365093	https://www.genecards.org/cgi-bin/carddisp.pl?gene=NOS2
SAT38	TMX2-CTNND1 Readthrough (NMD Candidate)	RNA Gene		23	GC11P057712	3.605084658	https://www.genecards.org/cgi-bin/carddisp.pl?gene=TMX2-CTNND1
SAT39	Signal Transducer And Activator Of Transcription 3	Protein Coding	P40763	62	GC17M042313	3.537098408	https://www.genecards.org/cgi-bin/carddisp.pl?gene=STAT3
SAT40	Casein Kinase 2 Alpha 1	Protein Coding	P68400	59	GC20M000472	3.52744627	https://www.genecards.org/cgi-bin/carddisp.pl?gene=CSNK2A1
SAT41	Solute Carrier Family 22 Member 2	Protein Coding	O15244	52	GC06M160222	3.447505951	https://www.genecards.org/cgi-bin/carddisp.pl?gene=SLC22A2
SAT42	Caspase 9	Protein Coding	P55211	56	GC01M015491	3.437220097	https://www.genecards.org/cgi-bin/carddisp.pl?gene=CASP9
SAT43	Peroxisome Proliferator Activated Receptor Gamma	Protein Coding	P37231	61	GC03P012287	3.367340803	https://www.genecards.org/cgi-bin/carddisp.pl?gene=PPARG
SAT44	Nucleophosmin 1	Protein Coding	P06748	59	GC05P171387	3.341449261	https://www.genecards.org/cgi-bin/carddisp.pl?gene=NPM1
SAT45	Rac Family Small GTPase 1	Protein Coding	P63000	58	GC07P011586	3.339162827	https://www.genecards.org/cgi-bin/carddisp.pl?gene=RAC1
SAT46	ATPase 13A4	Protein Coding	Q4VNC1	44	GC03M193401	3.328837872	https://www.genecards.org/cgi-bin/carddisp.pl?gene=ATP13A4
SAT47	Casein Kinase 2 Alpha 2	Protein Coding	P19784	54	GC16M058157	3.252631664	https://www.genecards.org/cgi-bin/carddisp.pl?gene=CSNK2A2
SAT48	Ornithine Aminotransferase	Protein Coding	P04181	56	GC10M124397	3.242368221	https://www.genecards.org/cgi-bin/carddisp.pl?gene=OAT
SAT49	ELAV Like RNA Binding Protein 1	Protein Coding	Q15717	50	GC19M007958	3.232027292	https://www.genecards.org/cgi-bin/carddisp.pl?gene=ELAVL1
SAT50	Transglutaminase 1	Protein Coding	P22735	54	GC14M024249	3.152142048	https://www.genecards.org/cgi-bin/carddisp.pl?gene=TGM1
SAT51	Epidermal Growth Factor	Protein Coding	P01133	60	GC04P109912	3.145765781	https://www.genecards.org/cgi-bin/carddisp.pl?gene=EGF
SAT52	Cyclin Dependent Kinase Inhibitor 1A	Protein Coding	P38936	58	GC06P134985	3.130737782	https://www.genecards.org/cgi-bin/carddisp.pl?gene=CDKN1A
SAT53	Jun Proto-Oncogene, AP-1 Transcription Factor Subunit	Protein Coding	P05412	58	GC01M058780	3.123528004	https://www.genecards.org/cgi-bin/carddisp.pl?gene=JUN
SAT54	Transglutaminase 6	Protein Coding	O95932	46	GC20P002380	3.086186171	https://www.genecards.org/cgi-bin/carddisp.pl?gene=TGM6
SAT55	Solute Carrier Family 7 Member 1	Protein Coding	P30825	50	GC13M029509	3.066776752	https://www.genecards.org/cgi-bin/carddisp.pl?gene=SLC7A1
SAT56	Novel Protein	Protein Coding		10	GC10P133410	3.041404486	https://www.genecards.org/cgi-bin/carddisp.pl?gene=ENSG00000254536
SAT57	BCL2 Apoptosis Regulator	Protein Coding	P10415	59	GC18M063123	2.984869003	https://www.genecards.org/cgi-bin/carddisp.pl?gene=BCL2
SAT58	Ras Homolog Family Member A	Protein Coding	P61586	59	GC03M049359	2.982888222	https://www.genecards.org/cgi-bin/carddisp.pl?gene=RHOA
SAT59	MIR7-3 Host Gene	RNA Gene	Q8N6C7	34	GC19P112015	2.982888222	https://www.genecards.org/cgi-bin/carddisp.pl?gene=MIR7-3HG
SAT60	Cadherin 1	Protein Coding	P12830	58	GC16P068737	2.938132524	https://www.genecards.org/cgi-bin/carddisp.pl?gene=CDH1
SAT61	Sucrase-Isomaltase	Protein Coding	P14410	54	GC03M164978	2.927399158	https://www.genecards.org/cgi-bin/carddisp.pl?gene=SI
SAT62	Tumor Protein P53	Protein Coding	P04637	62	GC17M007661	2.918401957	https://www.genecards.org/cgi-bin/carddisp.pl?gene=TP53
SAT63	Long Intergenic Non-Protein Coding RNA 1554	RNA Gene	Q52M75	27	GC05P095838	2.882785559	https://www.genecards.org/cgi-bin/carddisp.pl?gene=LINC01554
SAT64	Synuclein Alpha	Protein Coding	P37840	60	GC04M089724	2.861905098	https://www.genecards.org/cgi-bin/carddisp.pl?gene=SNCA
SAT65	Deoxyhypusine Synthase	Protein Coding	P49366	52	GC19M092167	2.831171274	https://www.genecards.org/cgi-bin/carddisp.pl?gene=DHPS
SAT66	Histidine Decarboxylase	Protein Coding	P19113	53	GC15M050241	2.787378073	https://www.genecards.org/cgi-bin/carddisp.pl?gene=HDC
SAT67	Mitogen-Activated Protein Kinase Kinase 1	Protein Coding	Q02750	63	GC15P066386	2.773943901	https://www.genecards.org/cgi-bin/carddisp.pl?gene=MAP2K1
SAT68	Glutamate Ionotropic Receptor NMDA Type Subunit 2A	Protein Coding	Q12879	60	GC16M009753	2.609944344	https://www.genecards.org/cgi-bin/carddisp.pl?gene=GRIN2A
SAT69	E2F1 MRNA Stabilizing LncRNA	RNA Gene		19	GC07P106459	2.608027458	https://www.genecards.org/cgi-bin/carddisp.pl?gene=EMSLR
SAT70	TATA-Box Binding Protein Associated Factor 7	Protein Coding	Q15545	43	GC05M141295	2.592825174	https://www.genecards.org/cgi-bin/carddisp.pl?gene=TAF7
SAT71	Albumin	Protein Coding	P02768	58	GC04P073397	2.57341814	https://www.genecards.org/cgi-bin/carddisp.pl?gene=ALB
SAT72	Mitogen-Activated Protein Kinase 8	Protein Coding	P45983	58	GC10P048306	2.572984219	https://www.genecards.org/cgi-bin/carddisp.pl?gene=MAPK8
SAT73	Bone Gamma-Carboxyglutamate Protein	Protein Coding	P02818	49	GC01P156242	2.562836409	https://www.genecards.org/cgi-bin/carddisp.pl?gene=BGLAP
SAT74	Competing Endogenous LncRNA 3 For MiR-645	RNA Gene		19	GC08P056323	2.55338192	https://www.genecards.org/cgi-bin/carddisp.pl?gene=CERNA3
SAT75	Ribosomal Protein S27a	Protein Coding	P62979	52	GC02P055231	2.544039726	https://www.genecards.org/cgi-bin/carddisp.pl?gene=RPS27A
SAT76	NME/NM23 Nucleoside Diphosphate Kinase 2	Protein Coding	P22392	53	GC17P051165	2.503517628	https://www.genecards.org/cgi-bin/carddisp.pl?gene=NME2
SAT77	Casein Alpha S1	Protein Coding	P47710	45	GC04P070027	2.491380453	https://www.genecards.org/cgi-bin/carddisp.pl?gene=CSN1S1
SAT78	Estrogen Receptor 1	Protein Coding	P03372	62	GC06P151656	2.476072788	https://www.genecards.org/cgi-bin/carddisp.pl?gene=ESR1
SAT79	Fos Proto-Oncogene, AP-1 Transcription Factor Subunit	Protein Coding	P01100	59	GC14P075278	2.46488142	https://www.genecards.org/cgi-bin/carddisp.pl?gene=FOS
SAT80	Lysine Demethylase 1A	Protein Coding	O60341	58	GC01P023019	2.420496225	https://www.genecards.org/cgi-bin/carddisp.pl?gene=KDM1A
SAT81	RB Transcriptional Corepressor 1	Protein Coding	P06400	57	GC13P048303	2.402072906	https://www.genecards.org/cgi-bin/carddisp.pl?gene=RB1
SAT82	Solute Carrier Family 22 Member 1	Protein Coding	O15245	52	GC06P160121	2.385094166	https://www.genecards.org/cgi-bin/carddisp.pl?gene=SLC22A1
SAT83	NAD(P)H Quinone Dehydrogenase 1	Protein Coding	P15559	56	GC16M069706	2.384782791	https://www.genecards.org/cgi-bin/carddisp.pl?gene=NQO1
SAT84	Long Intergenic Non-Protein Coding RNA 2605	RNA Gene		18	GC08P078838	2.379506111	https://www.genecards.org/cgi-bin/carddisp.pl?gene=LINC02605
SAT85	Xanthine Dehydrogenase	Protein Coding	P47989	56	GC02M031334	2.366480827	https://www.genecards.org/cgi-bin/carddisp.pl?gene=XDH
SAT86	Glypican 1	Protein Coding	P35052	51	GC02P240435	2.361559629	https://www.genecards.org/cgi-bin/carddisp.pl?gene=GPC1
SAT87	TRNA-Ala (Anticodon TGC) 7-1	RNA Gene		14	GC06M093612	2.356066704	https://www.genecards.org/cgi-bin/carddisp.pl?gene=TRA-TGC7-1
SAT88	Cyclin Dependent Kinase 2	Protein Coding	P24941	60	GC12P055966	2.339678764	https://www.genecards.org/cgi-bin/carddisp.pl?gene=CDK2
SAT89	Insulin	Protein Coding	P01308	56	GC11M002159	2.298273087	https://www.genecards.org/cgi-bin/carddisp.pl?gene=INS
SAT90	Maltase-Glucoamylase	Protein Coding	O43451	52	GC07P159421	2.293435335	https://www.genecards.org/cgi-bin/carddisp.pl?gene=MGAM
SAT91	Glutamate Ionotropic Receptor NMDA Type Subunit 2B	Protein Coding	Q13224	61	GC12M013437	2.29157114	https://www.genecards.org/cgi-bin/carddisp.pl?gene=GRIN2B
SAT92	Prostaglandin-Endoperoxide Synthase 2	Protein Coding	P35354	58	GC01M186671	2.273059368	https://www.genecards.org/cgi-bin/carddisp.pl?gene=PTGS2
SAT93	Hyaluronan Binding Protein 2	Protein Coding	Q14520	53	GC10P113550	2.273059368	https://www.genecards.org/cgi-bin/carddisp.pl?gene=HABP2
SAT94	JunD Proto-Oncogene, AP-1 Transcription Factor Subunit	Protein Coding	P17535	51	GC19M018279	2.273059368	https://www.genecards.org/cgi-bin/carddisp.pl?gene=JUND
SAT95	Baculoviral IAP Repeat Containing 3	Protein Coding	Q13489	54	GC11P102317	2.256166935	https://www.genecards.org/cgi-bin/carddisp.pl?gene=BIRC3
SAT96	Pyruvate Dehydrogenase Phosphatase Regulatory Subunit	Protein Coding	Q8NCN5	43	GC16P070113	2.25422883	https://www.genecards.org/cgi-bin/carddisp.pl?gene=PDPR
SAT97	Insulin Like Growth Factor 1	Protein Coding	P05019	57	GC12M102395	2.254025459	https://www.genecards.org/cgi-bin/carddisp.pl?gene=IGF1
SAT98	Solute Carrier Family 32 Member 1	Protein Coding	Q9H598	52	GC20P038724	2.235236168	https://www.genecards.org/cgi-bin/carddisp.pl?gene=SLC32A1
SAT99	Methionine Adenosyltransferase 2A	Protein Coding	P31153	52	GC02P086483	2.210490704	https://www.genecards.org/cgi-bin/carddisp.pl?gene=MAT2A
SAT100	Eukaryotic Translation Initiation Factor 4E Binding Protein 1	Protein Coding	Q13541	54	GC08P039851	2.193286896	https://www.genecards.org/cgi-bin/carddisp.pl?gene=EIF4EBP1
SAT101	Lysine Methyltransferase 2D	Protein Coding	O14686	53	GC12M049018	2.189531803	https://www.genecards.org/cgi-bin/carddisp.pl?gene=KMT2D
SAT102	Activating Transcription Factor 2	Protein Coding	P15336	54	GC02M175072	2.186593533	https://www.genecards.org/cgi-bin/carddisp.pl?gene=ATF2
SAT103	SRC Proto-Oncogene, Non-Receptor Tyrosine Kinase	Protein Coding	P12931	60	GC20P037344	2.181816101	https://www.genecards.org/cgi-bin/carddisp.pl?gene=SRC
SAT104	Clusterin	Protein Coding	P10909	56	GC08M027596	2.171530008	https://www.genecards.org/cgi-bin/carddisp.pl?gene=CLU
SAT105	Inorganic Pyrophosphatase 1	Protein Coding	Q15181	47	GC10M070202	2.171530008	https://www.genecards.org/cgi-bin/carddisp.pl?gene=PPA1
SAT106	Toll Like Receptor 2	Protein Coding	O60603	61	GC04P153684	2.168081522	https://www.genecards.org/cgi-bin/carddisp.pl?gene=TLR2
SAT107	Glutamate Ionotropic Receptor NMDA Type Subunit 1	Protein Coding	Q05586	59	GC09P137138	2.149091244	https://www.genecards.org/cgi-bin/carddisp.pl?gene=GRIN1
SAT108	Annexin A5	Protein Coding	P08758	56	GC04M121667	2.129445553	https://www.genecards.org/cgi-bin/carddisp.pl?gene=ANXA5
SAT109	ATP Binding Cassette Subfamily C Member 8	Protein Coding	Q09428	54	GC11M017392	2.122378826	https://www.genecards.org/cgi-bin/carddisp.pl?gene=ABCC8
SAT110	Catalase	Protein Coding	P04040	60	GC11P034460	2.10823679	https://www.genecards.org/cgi-bin/carddisp.pl?gene=CAT
SAT111	Myelin Associated Glycoprotein	Protein Coding	P20916	55	GC19P035292	2.101031542	https://www.genecards.org/cgi-bin/carddisp.pl?gene=MAG
SAT112	Voltage Dependent Anion Channel 1	Protein Coding	P21796	54	GC05M133975	2.099957228	https://www.genecards.org/cgi-bin/carddisp.pl?gene=VDAC1
SAT113	X-Linked Inhibitor Of Apoptosis	Protein Coding	P98170	60	GC0XP123859	2.088309288	https://www.genecards.org/cgi-bin/carddisp.pl?gene=XIAP
SAT114	Protein Kinase AMP-Activated Catalytic Subunit Alpha 1	Protein Coding	Q13131	55	GC05M040759	2.088309288	https://www.genecards.org/cgi-bin/carddisp.pl?gene=PRKAA1
SAT115	Long Intergenic Non-Protein Coding RNA 205	RNA Gene		19	GC21P048266	2.088309288	https://www.genecards.org/cgi-bin/carddisp.pl?gene=LINC00205
SAT116	Prader Willi/Angelman Region RNA 1	RNA Gene		22	GC15P025135	2.085400105	https://www.genecards.org/cgi-bin/carddisp.pl?gene=PWAR1
SAT117	AKT Serine/Threonine Kinase 1	Protein Coding	P31749	62	GC14M104769	2.079732418	https://www.genecards.org/cgi-bin/carddisp.pl?gene=AKT1
SAT118	Cyclin B1	Protein Coding	P14635	56	GC05P069167	2.066636801	https://www.genecards.org/cgi-bin/carddisp.pl?gene=CCNB1
SAT119	5-Methyltetrahydrofolate-Homocysteine Methyltransferase	Protein Coding	Q99707	56	GC01P236795	2.047872066	https://www.genecards.org/cgi-bin/carddisp.pl?gene=MTR
SAT120	MicroRNA 373	RNA Gene		27	GC19P113661	2.044113636	https://www.genecards.org/cgi-bin/carddisp.pl?gene=MIR373
SAT121	Mitogen-Activated Protein Kinase 1	Protein Coding	P28482	61	GC22M021759	2.042186737	https://www.genecards.org/cgi-bin/carddisp.pl?gene=MAPK1
SAT122	Nicotinamide N-Methyltransferase	Protein Coding	P40261	53	GC11P114257	2.036082745	https://www.genecards.org/cgi-bin/carddisp.pl?gene=NNMT
SAT123	Solute Carrier Family 22 Member 3	Protein Coding	O75751	51	GC06P160348	2.036082745	https://www.genecards.org/cgi-bin/carddisp.pl?gene=SLC22A3
SAT124	DNA Topoisomerase II Alpha	Protein Coding	P11388	59	GC17M040388	2.034720421	https://www.genecards.org/cgi-bin/carddisp.pl?gene=TOP2A
SAT125	Gap Junction Protein Alpha 1	Protein Coding	P17302	59	GC06P136245	2.020630598	https://www.genecards.org/cgi-bin/carddisp.pl?gene=GJA1
SAT126	Epidermal Growth Factor Receptor	Protein Coding	P00533	63	GC07P055019	2.00235939	https://www.genecards.org/cgi-bin/carddisp.pl?gene=EGFR
SAT127	Parvalbumin	Protein Coding	P20472	50	GC22M036800	2.000736952	https://www.genecards.org/cgi-bin/carddisp.pl?gene=PVALB
SAT128	Thymidylate Synthetase	Protein Coding	P04818	59	GC18P000657	1.996053696	https://www.genecards.org/cgi-bin/carddisp.pl?gene=TYMS
SAT129	Glutamate Ionotropic Receptor NMDA Type Subunit 2D	Protein Coding	O15399	58	GC19P113378	1.996053696	https://www.genecards.org/cgi-bin/carddisp.pl?gene=GRIN2D
SAT130	Growth Factor, Augmenter Of Liver Regeneration	Protein Coding	P55789	53	GC16P001984	1.996053696	https://www.genecards.org/cgi-bin/carddisp.pl?gene=GFER
SAT131	Small Cajal Body-Specific RNA 5	RNA Gene		23	GC02P233275	1.996053696	https://www.genecards.org/cgi-bin/carddisp.pl?gene=SCARNA5
SAT132	BCL2 Associated X, Apoptosis Regulator	Protein Coding	Q07812	60	GC19P048954	1.970214009	https://www.genecards.org/cgi-bin/carddisp.pl?gene=BAX
SAT133	GA Binding Protein Transcription Factor Subunit Alpha	Protein Coding	Q06546	44	GC21P025734	1.951499581	https://www.genecards.org/cgi-bin/carddisp.pl?gene=GABPA
SAT134	Catenin Alpha 1	Protein Coding	P35221	55	GC05P138682	1.94289422	https://www.genecards.org/cgi-bin/carddisp.pl?gene=CTNNA1
SAT135	Flap Structure-Specific Endonuclease 1	Protein Coding	P39748	55	GC11P088776	1.94289422	https://www.genecards.org/cgi-bin/carddisp.pl?gene=FEN1
SAT136	Ferredoxin Reductase	Protein Coding	P22570	53	GC17M074862	1.94289422	https://www.genecards.org/cgi-bin/carddisp.pl?gene=FDXR
SAT137	Glycine Amidinotransferase	Protein Coding	P50440	54	GC15M045361	1.931430221	https://www.genecards.org/cgi-bin/carddisp.pl?gene=GATM
SAT138	Estrogen Receptor 2	Protein Coding	Q92731	58	GC14M064084	1.913806438	https://www.genecards.org/cgi-bin/carddisp.pl?gene=ESR2
SAT139	Peroxisome Proliferator Activated Receptor Delta	Protein Coding	Q03181	54	GC06P134964	1.913806438	https://www.genecards.org/cgi-bin/carddisp.pl?gene=PPARD
SAT140	Transforming Growth Factor Alpha	Protein Coding	P01135	54	GC02M070447	1.913806438	https://www.genecards.org/cgi-bin/carddisp.pl?gene=TGFA
SAT141	Glutamate Ionotropic Receptor NMDA Type Subunit 3B	Protein Coding	O60391	50	GC19P001000	1.913806438	https://www.genecards.org/cgi-bin/carddisp.pl?gene=GRIN3B
SAT142	Superoxide Dismutase 1	Protein Coding	P00441	61	GC21P031659	1.913769603	https://www.genecards.org/cgi-bin/carddisp.pl?gene=SOD1
SAT143	Adenine Phosphoribosyltransferase	Protein Coding	P07741	55	GC16M088810	1.908513904	https://www.genecards.org/cgi-bin/carddisp.pl?gene=APRT
SAT144	Calcium Sensing Receptor	Protein Coding	P41180	60	GC03P122183	1.901884675	https://www.genecards.org/cgi-bin/carddisp.pl?gene=CASR
SAT145	CD36 Molecule (CD36 Blood Group)	Protein Coding	P16671	59	GC07P080369	1.8891927	https://www.genecards.org/cgi-bin/carddisp.pl?gene=CD36
SAT146	Monoamine Oxidase B	Protein Coding	P27338	53	GC0XM043766	1.886254311	https://www.genecards.org/cgi-bin/carddisp.pl?gene=MAOB
SAT147	Tight Junction Protein 1	Protein Coding	Q07157	54	GC15M029699	1.871275425	https://www.genecards.org/cgi-bin/carddisp.pl?gene=TJP1
SAT148	Purine Nucleoside Phosphorylase	Protein Coding	P00491	58	GC14P045700	1.84875226	https://www.genecards.org/cgi-bin/carddisp.pl?gene=PNP
SAT149	Transient Receptor Potential Cation Channel Subfamily M Member 4	Protein Coding	Q8TD43	51	GC19P049157	1.839923143	https://www.genecards.org/cgi-bin/carddisp.pl?gene=TRPM4
SAT150	Small Nucleolar RNA, C/D Box 15A	RNA Gene		23	GC11P075400	1.833404303	https://www.genecards.org/cgi-bin/carddisp.pl?gene=SNORD15A
SAT151	Histone Deacetylase 6	Protein Coding	Q9UBN7	62	GC0XP048801	1.832902193	https://www.genecards.org/cgi-bin/carddisp.pl?gene=HDAC6
SAT152	Solute Carrier Family 18 Member A3	Protein Coding	Q16572	52	GC10P049610	1.810982466	https://www.genecards.org/cgi-bin/carddisp.pl?gene=SLC18A3
SAT153	Solute Carrier Family 12 Member 8	Protein Coding	A0AV02	45	GC03M125082	1.810982466	https://www.genecards.org/cgi-bin/carddisp.pl?gene=SLC12A8
SAT154	Potassium Inwardly Rectifying Channel Subfamily J Member 4	Protein Coding	P48050	50	GC22M038426	1.803915977	https://www.genecards.org/cgi-bin/carddisp.pl?gene=KCNJ4
SAT155	Cyclin Dependent Kinase 4	Protein Coding	P11802	62	GC12M059354	1.776996732	https://www.genecards.org/cgi-bin/carddisp.pl?gene=CDK4
SAT156	Tripartite Motif Containing 22	Protein Coding	Q8IYM9	48	GC11P005689	1.776996732	https://www.genecards.org/cgi-bin/carddisp.pl?gene=TRIM22
SAT157	Glutamate Ionotropic Receptor NMDA Type Subunit 3A	Protein Coding	Q8TCU5	46	GC09M101569	1.776996732	https://www.genecards.org/cgi-bin/carddisp.pl?gene=GRIN3A
SAT158	Glutamate Ionotropic Receptor NMDA Type Subunit Associated Protein 1	Protein Coding	Q7Z429	37	GC08P143990	1.776996732	https://www.genecards.org/cgi-bin/carddisp.pl?gene=GRINA
SAT159	BDNF Antisense RNA	RNA Gene		29	GC11P027466	1.774852633	https://www.genecards.org/cgi-bin/carddisp.pl?gene=BDNF-AS
SAT160	Prostaglandin-Endoperoxide Synthase 1	Protein Coding	P23219	55	GC09P122370	1.766297579	https://www.genecards.org/cgi-bin/carddisp.pl?gene=PTGS1
SAT161	Microtubule Associated Protein Tau	Protein Coding	P10636	59	GC17P045894	1.745745778	https://www.genecards.org/cgi-bin/carddisp.pl?gene=MAPT
SAT162	Metastasis Associated Lung Adenocarcinoma Transcript 1	RNA Gene		32	GC11P089089	1.745745778	https://www.genecards.org/cgi-bin/carddisp.pl?gene=MALAT1
SAT163	Caveolin 1	Protein Coding	Q03135	57	GC07P116524	1.743774414	https://www.genecards.org/cgi-bin/carddisp.pl?gene=CAV1
SAT164	Heparanase	Protein Coding	Q9Y251	53	GC04M083292	1.743774414	https://www.genecards.org/cgi-bin/carddisp.pl?gene=HPSE
SAT165	Proteoglycan 2, Pro Eosinophil Major Basic Protein	Protein Coding	P13727	49	GC11M057386	1.743774414	https://www.genecards.org/cgi-bin/carddisp.pl?gene=PRG2
SAT166	Transforming Growth Factor Beta 1	Protein Coding	P01137	61	GC19M041301	1.730932713	https://www.genecards.org/cgi-bin/carddisp.pl?gene=TGFB1
SAT167	C-Reactive Protein	Protein Coding	P02741	54	GC01M161311	1.720291376	https://www.genecards.org/cgi-bin/carddisp.pl?gene=CRP
SAT168	Transglutaminase 4	Protein Coding	P49221	48	GC03P044874	1.715524793	https://www.genecards.org/cgi-bin/carddisp.pl?gene=TGM4
SAT169	Poly(ADP-Ribose) Polymerase 1	Protein Coding	P09874	59	GC01M226360	1.711762309	https://www.genecards.org/cgi-bin/carddisp.pl?gene=PARP1
SAT170	Signal Transducer And Activator Of Transcription 1	Protein Coding	P42224	61	GC02M190908	1.687194109	https://www.genecards.org/cgi-bin/carddisp.pl?gene=STAT1
SAT171	ATPase 13A5	Protein Coding	Q4VNC0	43	GC03M193274	1.677677512	https://www.genecards.org/cgi-bin/carddisp.pl?gene=ATP13A5
SAT172	CXADR Ig-Like Cell Adhesion Molecule	Protein Coding	P78310	53	GC21P017513	1.670449018	https://www.genecards.org/cgi-bin/carddisp.pl?gene=CXADR
SAT173	Transglutaminase 3	Protein Coding	Q08188	51	GC20P002296	1.664915085	https://www.genecards.org/cgi-bin/carddisp.pl?gene=TGM3
SAT174	Adenosylmethionine Decarboxylase 1 Pseudogene 2	Pseudogene		8	GC0XM155828	1.664915085	https://www.genecards.org/cgi-bin/carddisp.pl?gene=AMD1P2
SAT175	TIMP Metallopeptidase Inhibitor 2	Protein Coding	P16035	50	GC17M078852	1.644684434	https://www.genecards.org/cgi-bin/carddisp.pl?gene=TIMP2
SAT176	Cathepsin B	Protein Coding	P07858	60	GC08M011842	1.642554998	https://www.genecards.org/cgi-bin/carddisp.pl?gene=CTSB
SAT177	TIMP Metallopeptidase Inhibitor 1	Protein Coding	P01033	54	GC0XP057483	1.642554998	https://www.genecards.org/cgi-bin/carddisp.pl?gene=TIMP1
SAT178	Catenin Beta 1	Protein Coding	P35222	62	GC03P041194	1.613467216	https://www.genecards.org/cgi-bin/carddisp.pl?gene=CTNNB1
SAT179	Cystathionine Beta-Synthase	Protein Coding	P35520	60	GC21M043053	1.613467216	https://www.genecards.org/cgi-bin/carddisp.pl?gene=CBS
SAT180	Cyclin Dependent Kinase Inhibitor 1B	Protein Coding	P46527	57	GC12P039206	1.613467216	https://www.genecards.org/cgi-bin/carddisp.pl?gene=CDKN1B
SAT181	Cyclin Dependent Kinase Inhibitor 3	Protein Coding	Q16667	51	GC14P054398	1.613467216	https://www.genecards.org/cgi-bin/carddisp.pl?gene=CDKN3
SAT182	Aggrecan	Protein Coding	P16112	55	GC15P158208	1.606964707	https://www.genecards.org/cgi-bin/carddisp.pl?gene=ACAN
SAT183	Proteoglycan 4	Protein Coding	Q92954	51	GC01P186296	1.606964707	https://www.genecards.org/cgi-bin/carddisp.pl?gene=PRG4
SAT184	Transient Receptor Potential Cation Channel Subfamily C Member 1	Protein Coding	P48995	50	GC03P142724	1.606964707	https://www.genecards.org/cgi-bin/carddisp.pl?gene=TRPC1
SAT185	Glycine-N-Acyltransferase Like 1	Protein Coding	Q969I3	41	GC11P058906	1.606964707	https://www.genecards.org/cgi-bin/carddisp.pl?gene=GLYATL1
SAT186	Proteoglycan 3, Pro Eosinophil Major Basic Protein 2	Protein Coding	Q9Y2Y8	40	GC11M057376	1.606964707	https://www.genecards.org/cgi-bin/carddisp.pl?gene=PRG3
SAT187	Transglutaminase 5	Protein Coding	O43548	49	GC15M044786	1.598959327	https://www.genecards.org/cgi-bin/carddisp.pl?gene=TGM5
SAT188	Transglutaminase 7	Protein Coding	Q96PF1	39	GC15M043276	1.598959327	https://www.genecards.org/cgi-bin/carddisp.pl?gene=TGM7
SAT189	Cell Division Cycle 42	Protein Coding	P60953	59	GC01P022052	1.583481789	https://www.genecards.org/cgi-bin/carddisp.pl?gene=CDC42
SAT190	Diablo IAP-Binding Mitochondrial Protein	Protein Coding	Q9NR28	54	GC12M123647	1.583481789	https://www.genecards.org/cgi-bin/carddisp.pl?gene=DIABLO
SAT191	Tight Junction Protein 2	Protein Coding	Q9UDY2	52	GC09P069121	1.583481789	https://www.genecards.org/cgi-bin/carddisp.pl?gene=TJP2
SAT192	Claudin 2	Protein Coding	P57739	50	GC0XP106900	1.583481789	https://www.genecards.org/cgi-bin/carddisp.pl?gene=CLDN2
SAT193	Claudin 3	Protein Coding	O15551	49	GC07M073768	1.583481789	https://www.genecards.org/cgi-bin/carddisp.pl?gene=CLDN3
SAT194	Eukaryotic Translation Initiation Factor 5A2	Protein Coding	Q9GZV4	42	GC03M170888	1.583481789	https://www.genecards.org/cgi-bin/carddisp.pl?gene=EIF5A2
SAT195	C-X-C Motif Chemokine Ligand 8	Protein Coding	P10145	53	GC04P073740	1.582216263	https://www.genecards.org/cgi-bin/carddisp.pl?gene=CXCL8
SAT196	SOD2 Overlapping Transcript 1	RNA Gene		18	GC06M159772	1.582216263	https://www.genecards.org/cgi-bin/carddisp.pl?gene=SOD2-OT1
SAT197	TRNA-Val (Anticodon AAC) 1-4	RNA Gene		9	GC05M181218	1.582216263	https://www.genecards.org/cgi-bin/carddisp.pl?gene=TRV-AAC1-4
SAT198	MCL1 Apoptosis Regulator, BCL2 Family Member	Protein Coding	Q07820	56	GC01M160760	1.558904886	https://www.genecards.org/cgi-bin/carddisp.pl?gene=MCL1
SAT199	Ornithine Transcarbamylase	Protein Coding	P00480	55	GC0XP038335	1.558904886	https://www.genecards.org/cgi-bin/carddisp.pl?gene=OTC
SAT200	Pre-MRNA Processing Factor 8	Protein Coding	Q6P2Q9	50	GC17M001650	1.558904886	https://www.genecards.org/cgi-bin/carddisp.pl?gene=PRPF8
SAT201	Long Intergenic Non-Protein Coding RNA, Regulator Of Reprogramming	RNA Gene		23	GC18M057054	1.558904886	https://www.genecards.org/cgi-bin/carddisp.pl?gene=LINC-ROR
SAT202	Lipoprotein(A)	Protein Coding	P08519	50	GC06M160531	1.548232794	https://www.genecards.org/cgi-bin/carddisp.pl?gene=LPA
SAT203	Lactalbumin Alpha	Protein Coding	P00709	47	GC12M048567	1.539583921	https://www.genecards.org/cgi-bin/carddisp.pl?gene=LALBA
SAT204	Betaine--Homocysteine S-Methyltransferase	Protein Coding	Q93088	51	GC05P079111	1.535186529	https://www.genecards.org/cgi-bin/carddisp.pl?gene=BHMT
SAT205	Dihydrofolate Reductase	Protein Coding	P00374	58	GC05M080626	1.533065081	https://www.genecards.org/cgi-bin/carddisp.pl?gene=DHFR
SAT206	Cyclin E1	Protein Coding	P24864	57	GC19P029811	1.533065081	https://www.genecards.org/cgi-bin/carddisp.pl?gene=CCNE1
SAT207	Karyopherin Subunit Alpha 1	Protein Coding	P52294	51	GC03M122421	1.533065081	https://www.genecards.org/cgi-bin/carddisp.pl?gene=KPNA1
SAT208	Ras Homolog Family Member D	Protein Coding	O00212	45	GC11P089221	1.533065081	https://www.genecards.org/cgi-bin/carddisp.pl?gene=RHOD
SAT209	MicroRNA 34c	RNA Gene		29	GC11P112480	1.533065081	https://www.genecards.org/cgi-bin/carddisp.pl?gene=MIR34C
SAT210	MicroRNA 199b	RNA Gene		27	GC09M128244	1.533065081	https://www.genecards.org/cgi-bin/carddisp.pl?gene=MIR199B
SAT211	MicroRNA 216a	RNA Gene		27	GC02M055988	1.533065081	https://www.genecards.org/cgi-bin/carddisp.pl?gene=MIR216A
SAT212	COP9 Signalosome Subunit 7A	Protein Coding	Q9UBW8	45	GC12P038972	1.528956175	https://www.genecards.org/cgi-bin/carddisp.pl?gene=COPS7A
SAT213	Fas Ligand	Protein Coding	P48023	57	GC01P172659	1.510643363	https://www.genecards.org/cgi-bin/carddisp.pl?gene=FASLG
SAT214	Calcium Voltage-Gated Channel Auxiliary Subunit Gamma 2	Protein Coding	Q9Y698	53	GC22M077081	1.510643363	https://www.genecards.org/cgi-bin/carddisp.pl?gene=CACNG2
SAT215	CCAAT Enhancer Binding Protein Beta	Protein Coding	P17676	53	GC20P050190	1.510643363	https://www.genecards.org/cgi-bin/carddisp.pl?gene=CEBPB
SAT216	Matrix Metallopeptidase 1	Protein Coding	P03956	59	GC11M126178	1.505745411	https://www.genecards.org/cgi-bin/carddisp.pl?gene=MMP1
SAT217	Eukaryotic Translation Initiation Factor 2 Alpha Kinase 3	Protein Coding	Q9NZJ5	58	GC02M088556	1.505745411	https://www.genecards.org/cgi-bin/carddisp.pl?gene=EIF2AK3
SAT218	Stromal Interaction Molecule 1	Protein Coding	Q13586	58	GC11P010766	1.505745411	https://www.genecards.org/cgi-bin/carddisp.pl?gene=STIM1
SAT219	Lysine Acetyltransferase 2A	Protein Coding	Q92830	56	GC17M042113	1.505745411	https://www.genecards.org/cgi-bin/carddisp.pl?gene=KAT2A
SAT220	Phospholipase C Gamma 1	Protein Coding	P19174	56	GC20P041136	1.505745411	https://www.genecards.org/cgi-bin/carddisp.pl?gene=PLCG1
SAT221	Protein Tyrosine Kinase 2	Protein Coding	Q05397	56	GC08M140657	1.505745411	https://www.genecards.org/cgi-bin/carddisp.pl?gene=PTK2
SAT222	Paxillin	Protein Coding	P49023	53	GC12M120210	1.505745411	https://www.genecards.org/cgi-bin/carddisp.pl?gene=PXN
SAT223	Dynamin 3	Protein Coding	Q9UQ16	51	GC01P171930	1.505745411	https://www.genecards.org/cgi-bin/carddisp.pl?gene=DNM3
SAT224	Stromal Interaction Molecule 2	Protein Coding	Q9P246	47	GC04P026859	1.505745411	https://www.genecards.org/cgi-bin/carddisp.pl?gene=STIM2
SAT225	Amyloid Beta Precursor Protein	Protein Coding	P05067	59	GC21M025880	1.476657629	https://www.genecards.org/cgi-bin/carddisp.pl?gene=APP
SAT226	Interferon Gamma	Protein Coding	P01579	59	GC12M068154	1.476657629	https://www.genecards.org/cgi-bin/carddisp.pl?gene=IFNG
SAT227	Yes1 Associated Transcriptional Regulator	Protein Coding	P46937	56	GC11P102110	1.476657629	https://www.genecards.org/cgi-bin/carddisp.pl?gene=YAP1
SAT228	YY1 Transcription Factor	Protein Coding	P25490	56	GC14P100238	1.476657629	https://www.genecards.org/cgi-bin/carddisp.pl?gene=YY1
SAT229	Interleukin 4	Protein Coding	P05112	55	GC05P132673	1.476657629	https://www.genecards.org/cgi-bin/carddisp.pl?gene=IL4
SAT230	Tyrosine Aminotransferase	Protein Coding	P17735	54	GC16M071565	1.476657629	https://www.genecards.org/cgi-bin/carddisp.pl?gene=TAT
SAT231	Interleukin 13	Protein Coding	P35225	53	GC05P132656	1.476657629	https://www.genecards.org/cgi-bin/carddisp.pl?gene=IL13
SAT232	Upstream Transcription Factor 1	Protein Coding	P22415	53	GC01M161039	1.476657629	https://www.genecards.org/cgi-bin/carddisp.pl?gene=USF1
SAT233	Transcription Factor Binding To IGHM Enhancer 3	Protein Coding	P19532	51	GC0XM049028	1.476657629	https://www.genecards.org/cgi-bin/carddisp.pl?gene=TFE3
SAT234	Sarcoglycan Beta	Protein Coding	Q16585	49	GC04M052019	1.476657629	https://www.genecards.org/cgi-bin/carddisp.pl?gene=SGCB
SAT235	WW Domain Containing Transcription Regulator 1	Protein Coding	Q9GZV5	46	GC03M149517	1.476657629	https://www.genecards.org/cgi-bin/carddisp.pl?gene=WWTR1
SAT236	KRAB Box Domain Containing 4	Protein Coding	Q5JUW0	37	GC0XP046987	1.476657629	https://www.genecards.org/cgi-bin/carddisp.pl?gene=KRBOX4
SAT237	TRNA-Cys (GCA) 24-1	RNA Gene		11	GC17M077502	1.476657629	https://www.genecards.org/cgi-bin/carddisp.pl?gene=TRC-GCA24-1
SAT238	Mitogen-Activated Protein Kinase 14	Protein Coding	Q16539	60	GC06P134977	1.467977405	https://www.genecards.org/cgi-bin/carddisp.pl?gene=MAPK14
SAT239	Vitamin D Receptor	Protein Coding	P11473	57	GC12M047841	1.467977405	https://www.genecards.org/cgi-bin/carddisp.pl?gene=VDR
SAT240	Laminin Subunit Alpha 2	Protein Coding	P24043	53	GC06P136404	1.467977405	https://www.genecards.org/cgi-bin/carddisp.pl?gene=LAMA2
SAT241	Lysyl Oxidase	Protein Coding	P28300	56	GC05M122063	1.445406556	https://www.genecards.org/cgi-bin/carddisp.pl?gene=LOX
SAT242	Mitogen-Activated Protein Kinase 10	Protein Coding	P53779	55	GC04M085990	1.445406556	https://www.genecards.org/cgi-bin/carddisp.pl?gene=MAPK10
SAT243	Deoxyhypusine Hydroxylase	Protein Coding	Q9BU89	43	GC19M091786	1.445406556	https://www.genecards.org/cgi-bin/carddisp.pl?gene=DOHH
SAT244	RAD51 Recombinase	Protein Coding	Q06609	59	GC15P040694	1.411423087	https://www.genecards.org/cgi-bin/carddisp.pl?gene=RAD51
SAT245	Potassium Calcium-Activated Channel Subfamily M Alpha 1	Protein Coding	Q12791	57	GC10M076869	1.411423087	https://www.genecards.org/cgi-bin/carddisp.pl?gene=KCNMA1
SAT246	Phospholipase A2 Group IVA	Protein Coding	P47712	56	GC01P186798	1.411423087	https://www.genecards.org/cgi-bin/carddisp.pl?gene=PLA2G4A
SAT247	PPARG Coactivator 1 Alpha	Protein Coding	Q9UBK2	55	GC04M023755	1.411423087	https://www.genecards.org/cgi-bin/carddisp.pl?gene=PPARGC1A
SAT248	Argininosuccinate Lyase	Protein Coding	P04424	53	GC07P066075	1.411423087	https://www.genecards.org/cgi-bin/carddisp.pl?gene=ASL
SAT249	Nucleolin	Protein Coding	P19338	53	GC02M231453	1.411423087	https://www.genecards.org/cgi-bin/carddisp.pl?gene=NCL
SAT250	Solute Carrier Family 5 Member 6	Protein Coding	Q9Y289	51	GC02M027201	1.411423087	https://www.genecards.org/cgi-bin/carddisp.pl?gene=SLC5A6
SAT251	Ribosomal Protein S16	Protein Coding	P62249	50	GC19M039433	1.411423087	https://www.genecards.org/cgi-bin/carddisp.pl?gene=RPS16
SAT252	JAZF Zinc Finger 1	Protein Coding	Q86VZ6	47	GC07M027830	1.411423087	https://www.genecards.org/cgi-bin/carddisp.pl?gene=JAZF1
SAT253	Sarcosine Dehydrogenase	Protein Coding	Q9UL12	51	GC09M133663	1.375955105	https://www.genecards.org/cgi-bin/carddisp.pl?gene=SARDH
SAT254	Trimethyllysine Hydroxylase, Epsilon	Protein Coding	Q9NVH6	50	GC0XM155489	1.375955105	https://www.genecards.org/cgi-bin/carddisp.pl?gene=TMLHE
SAT255	Dimethylglycine Dehydrogenase	Protein Coding	Q9UI17	49	GC05M078997	1.375955105	https://www.genecards.org/cgi-bin/carddisp.pl?gene=DMGDH
SAT256	Gamma-Butyrobetaine Hydroxylase 1	Protein Coding	O75936	47	GC11P027019	1.375955105	https://www.genecards.org/cgi-bin/carddisp.pl?gene=BBOX1
SAT257	Choline Dehydrogenase	Protein Coding	Q8NE62	47	GC03M053812	1.375955105	https://www.genecards.org/cgi-bin/carddisp.pl?gene=CHDH
SAT258	MDM2 Proto-Oncogene	Protein Coding	Q00987	62	GC12P068808	1.373833656	https://www.genecards.org/cgi-bin/carddisp.pl?gene=MDM2
SAT259	EPH Receptor A2	Protein Coding	P29317	61	GC01M016124	1.373833656	https://www.genecards.org/cgi-bin/carddisp.pl?gene=EPHA2
SAT260	Fas Cell Surface Death Receptor	Protein Coding	P25445	59	GC10P109381	1.373833656	https://www.genecards.org/cgi-bin/carddisp.pl?gene=FAS
SAT261	Protein Kinase CGMP-Dependent 1	Protein Coding	Q13976	59	GC10P050991	1.373833656	https://www.genecards.org/cgi-bin/carddisp.pl?gene=PRKG1
SAT262	Renin	Protein Coding	P00797	58	GC01M204154	1.373833656	https://www.genecards.org/cgi-bin/carddisp.pl?gene=REN
SAT263	Rho Associated Coiled-Coil Containing Protein Kinase 1	Protein Coding	Q13464	58	GC18M034018	1.373833656	https://www.genecards.org/cgi-bin/carddisp.pl?gene=ROCK1
SAT264	BCL2 Like 1	Protein Coding	Q07817	57	GC20M031664	1.373833656	https://www.genecards.org/cgi-bin/carddisp.pl?gene=BCL2L1
SAT265	Solute Carrier Family 6 Member 4	Protein Coding	P31645	57	GC17M030194	1.373833656	https://www.genecards.org/cgi-bin/carddisp.pl?gene=SLC6A4
SAT266	TNF Receptor Superfamily Member 1B	Protein Coding	P20333	57	GC01P040409	1.373833656	https://www.genecards.org/cgi-bin/carddisp.pl?gene=TNFRSF1B
SAT267	Cytochrome P450 Family 11 Subfamily A Member 1	Protein Coding	P05108	56	GC15M074337	1.373833656	https://www.genecards.org/cgi-bin/carddisp.pl?gene=CYP11A1
SAT268	Activating Transcription Factor 4	Protein Coding	P18848	55	GC22P039519	1.373833656	https://www.genecards.org/cgi-bin/carddisp.pl?gene=ATF4
SAT269	Baculoviral IAP Repeat Containing 5	Protein Coding	O15392	55	GC17P078214	1.373833656	https://www.genecards.org/cgi-bin/carddisp.pl?gene=BIRC5
SAT270	DNA Ligase 1	Protein Coding	P18858	55	GC19M048115	1.373833656	https://www.genecards.org/cgi-bin/carddisp.pl?gene=LIG1
SAT271	Exostosin Glycosyltransferase 2	Protein Coding	Q93063	53	GC11P044095	1.373833656	https://www.genecards.org/cgi-bin/carddisp.pl?gene=EXT2
SAT272	Succinate Dehydrogenase Complex Subunit C	Protein Coding	Q99643	51	GC01P161314	1.373833656	https://www.genecards.org/cgi-bin/carddisp.pl?gene=SDHC
SAT273	Potassium Inwardly Rectifying Channel Subfamily J Member 15	Protein Coding	Q99712	50	GC21P038157	1.373833656	https://www.genecards.org/cgi-bin/carddisp.pl?gene=KCNJ15
SAT274	Ferredoxin 1	Protein Coding	P10109	49	GC11P110429	1.373833656	https://www.genecards.org/cgi-bin/carddisp.pl?gene=FDX1
SAT275	ATPase Phospholipid Transporting 8A1	Protein Coding	Q9Y2Q0	48	GC04M042410	1.373833656	https://www.genecards.org/cgi-bin/carddisp.pl?gene=ATP8A1
SAT276	Baculoviral IAP Repeat Containing 7	Protein Coding	Q96CA5	48	GC20P063235	1.373833656	https://www.genecards.org/cgi-bin/carddisp.pl?gene=BIRC7
SAT277	Dual Specificity Phosphatase 19	Protein Coding	Q8WTR2	45	GC02P183078	1.373833656	https://www.genecards.org/cgi-bin/carddisp.pl?gene=DUSP19
SAT278	Serine Incorporator 5	Protein Coding	Q86VE9	38	GC05M080111	1.373833656	https://www.genecards.org/cgi-bin/carddisp.pl?gene=SERINC5
SAT279	HNF1A Antisense RNA 1	RNA Gene		26	GC12M123604	1.373833656	https://www.genecards.org/cgi-bin/carddisp.pl?gene=HNF1A-AS1
SAT280	P2RX5-TAX1BP3 Readthrough (NMD Candidate)	RNA Gene		18	GC17M074585	1.373833656	https://www.genecards.org/cgi-bin/carddisp.pl?gene=P2RX5-TAX1BP3
SAT281	Caspase 8	Protein Coding	Q14790	61	GC02P201233	1.331167698	https://www.genecards.org/cgi-bin/carddisp.pl?gene=CASP8
SAT282	Cathepsin D	Protein Coding	P07339	61	GC11M001752	1.331167698	https://www.genecards.org/cgi-bin/carddisp.pl?gene=CTSD
SAT283	Hepatocyte Nuclear Factor 4 Alpha	Protein Coding	P41235	58	GC20P044355	1.331167698	https://www.genecards.org/cgi-bin/carddisp.pl?gene=HNF4A
SAT284	Neuregulin 1	Protein Coding	Q02297	58	GC08P031639	1.331167698	https://www.genecards.org/cgi-bin/carddisp.pl?gene=NRG1
SAT285	Tyrosinase	Protein Coding	P14679	57	GC11P089177	1.331167698	https://www.genecards.org/cgi-bin/carddisp.pl?gene=TYR
SAT286	Aryl Hydrocarbon Receptor	Protein Coding	P35869	55	GC07P016916	1.331167698	https://www.genecards.org/cgi-bin/carddisp.pl?gene=AHR
SAT287	Interleukin 1 Alpha	Protein Coding	P01583	54	GC02M112773	1.331167698	https://www.genecards.org/cgi-bin/carddisp.pl?gene=IL1A
SAT288	Nuclear Receptor Coactivator 2	Protein Coding	Q15596	53	GC08M070109	1.331167698	https://www.genecards.org/cgi-bin/carddisp.pl?gene=NCOA2
SAT289	Procollagen-Lysine,2-Oxoglutarate 5-Dioxygenase 1	Protein Coding	Q02809	53	GC01P011934	1.331167698	https://www.genecards.org/cgi-bin/carddisp.pl?gene=PLOD1
SAT290	CCHC-Type Zinc Finger Nucleic Acid Binding Protein	Protein Coding	P62633	52	GC03M129167	1.331167698	https://www.genecards.org/cgi-bin/carddisp.pl?gene=CNBP
SAT291	Ubiquitin Conjugating Enzyme E2 D3	Protein Coding	P61077	52	GC04M102794	1.331167698	https://www.genecards.org/cgi-bin/carddisp.pl?gene=UBE2D3
SAT292	Mediator Complex Subunit 1	Protein Coding	Q15648	50	GC17M039404	1.331167698	https://www.genecards.org/cgi-bin/carddisp.pl?gene=MED1
SAT293	Peptide YY	Protein Coding	P10082	50	GC17M043952	1.331167698	https://www.genecards.org/cgi-bin/carddisp.pl?gene=PYY
SAT294	Mediator Complex Subunit 23	Protein Coding	Q9ULK4	48	GC06M131573	1.331167698	https://www.genecards.org/cgi-bin/carddisp.pl?gene=MED23
SAT295	Meprin A Subunit Beta	Protein Coding	Q16820	47	GC18P032185	1.331167698	https://www.genecards.org/cgi-bin/carddisp.pl?gene=MEP1B
SAT296	V-Set Immunoregulatory Receptor	Protein Coding	Q9H7M9	47	GC10M071748	1.331167698	https://www.genecards.org/cgi-bin/carddisp.pl?gene=VSIR
SAT297	Mediator Complex Subunit 14	Protein Coding	O60244	43	GC0XM040648	1.331167698	https://www.genecards.org/cgi-bin/carddisp.pl?gene=MED14
SAT298	Small Nucleolar RNA, C/D Box 28	RNA Gene		19	GC11M125264	1.331167698	https://www.genecards.org/cgi-bin/carddisp.pl?gene=SNORD28
SAT299	Fms Related Receptor Tyrosine Kinase 3	Protein Coding	P36888	61	GC13M028003	1.31439662	https://www.genecards.org/cgi-bin/carddisp.pl?gene=FLT3
SAT300	Mechanistic Target Of Rapamycin Kinase	Protein Coding	P42345	64	GC01M011106	1.28055799	https://www.genecards.org/cgi-bin/carddisp.pl?gene=MTOR
SAT301	Phosphatidylinositol-4,5-Bisphosphate 3-Kinase Catalytic Subunit Alpha	Protein Coding	P42336	61	GC03P179148	1.28055799	https://www.genecards.org/cgi-bin/carddisp.pl?gene=PIK3CA
SAT302	Ribosomal Protein S6 Kinase B1	Protein Coding	P23443	59	GC17P059893	1.28055799	https://www.genecards.org/cgi-bin/carddisp.pl?gene=RPS6KB1
SAT303	Gastrin Releasing Peptide	Protein Coding	P07492	50	GC18P059220	1.28055799	https://www.genecards.org/cgi-bin/carddisp.pl?gene=GRP
SAT304	Growth Arrest Specific 1	Protein Coding	P54826	48	GC09M086944	1.28055799	https://www.genecards.org/cgi-bin/carddisp.pl?gene=GAS1
SAT305	KLF Transcription Factor 7	Protein Coding	O75840	46	GC02M207074	1.28055799	https://www.genecards.org/cgi-bin/carddisp.pl?gene=KLF7
SAT306	Laccase Domain Containing 1	Protein Coding	Q8IV20	45	GC13P043879	1.28055799	https://www.genecards.org/cgi-bin/carddisp.pl?gene=LACC1
SAT307	Deleted In Lymphocytic Leukemia 2	RNA Gene		30	GC13M049913	1.28055799	https://www.genecards.org/cgi-bin/carddisp.pl?gene=DLEU2
SAT308	Small Nucleolar RNA, H/ACA Box 73B	RNA Gene		24	GC01P028508	1.28055799	https://www.genecards.org/cgi-bin/carddisp.pl?gene=SNORA73B
SAT309	RNA, U105B Small Nucleolar	RNA Gene		19	GC20P008926	1.28055799	https://www.genecards.org/cgi-bin/carddisp.pl?gene=RNU105B
SAT310	Nardilysin Convertase	Protein Coding	O43847	44	GC01M051905	1.238064647	https://www.genecards.org/cgi-bin/carddisp.pl?gene=NRDC
SAT311	Fibroblast Growth Factor 23	Protein Coding	Q9GZV9	55	GC12M004368	1.23582387	https://www.genecards.org/cgi-bin/carddisp.pl?gene=FGF23
SAT312	Amine Oxidase Copper Containing 3	Protein Coding	Q16853	54	GC17P042851	1.23469305	https://www.genecards.org/cgi-bin/carddisp.pl?gene=AOC3
SAT313	Myeloperoxidase	Protein Coding	P05164	61	GC17M058269	1.214602113	https://www.genecards.org/cgi-bin/carddisp.pl?gene=MPO
SAT314	Solute Carrier Family 3 Member 1	Protein Coding	Q07837	56	GC02P044275	1.214602113	https://www.genecards.org/cgi-bin/carddisp.pl?gene=SLC3A1
SAT315	CD38 Molecule	Protein Coding	P28907	55	GC04P024672	1.214602113	https://www.genecards.org/cgi-bin/carddisp.pl?gene=CD38
SAT316	Phosphoserine Aminotransferase 1	Protein Coding	Q9Y617	55	GC09P078297	1.214602113	https://www.genecards.org/cgi-bin/carddisp.pl?gene=PSAT1
SAT317	Reticulon 4 Receptor	Protein Coding	Q9BZR6	54	GC22M020241	1.214602113	https://www.genecards.org/cgi-bin/carddisp.pl?gene=RTN4R
SAT318	Reticulon 4	Protein Coding	Q9NQC3	53	GC02M054934	1.214602113	https://www.genecards.org/cgi-bin/carddisp.pl?gene=RTN4
SAT319	Potassium Inwardly Rectifying Channel Subfamily J Member 12	Protein Coding	Q14500	51	GC17P111657	1.214602113	https://www.genecards.org/cgi-bin/carddisp.pl?gene=KCNJ12
SAT320	ST3 Beta-Galactoside Alpha-2,3-Sialyltransferase 4	Protein Coding	Q11206	51	GC11P126355	1.214602113	https://www.genecards.org/cgi-bin/carddisp.pl?gene=ST3GAL4
SAT321	Oligodendrocyte Myelin Glycoprotein	Protein Coding	P23515	48	GC17M076468	1.214602113	https://www.genecards.org/cgi-bin/carddisp.pl?gene=OMG
SAT322	TRNA-Lys (Anticodon CTT) 2-3	RNA Gene		10	GC05M182627	1.202777267	https://www.genecards.org/cgi-bin/carddisp.pl?gene=TRK-CTT2-3
SAT323	TRNA-Lys (Anticodon TTT) 3-5	RNA Gene		10	GC17P111209	1.202777267	https://www.genecards.org/cgi-bin/carddisp.pl?gene=TRK-TTT3-5
SAT324	Phosphate Regulating Endopeptidase X-Linked	Protein Coding	P78562	51	GC0XP022032	1.195398688	https://www.genecards.org/cgi-bin/carddisp.pl?gene=PHEX
SAT325	GJA9-MYCBP Readthrough	RNA Gene		11	GC01M038985	1.146369696	https://www.genecards.org/cgi-bin/carddisp.pl?gene=GJA9-MYCBP
SAT326	Monoamine Oxidase A	Protein Coding	P21397	58	GC0XP043654	1.146192551	https://www.genecards.org/cgi-bin/carddisp.pl?gene=MAOA
SAT327	Transient Receptor Potential Cation Channel Subfamily M Member 7	Protein Coding	Q96QT4	51	GC15M050552	1.14478898	https://www.genecards.org/cgi-bin/carddisp.pl?gene=TRPM7
SAT328	H2B Clustered Histone 12 Like	Protein Coding	P57053	30	GC21P043589	1.14478898	https://www.genecards.org/cgi-bin/carddisp.pl?gene=H2BC12L
SAT329	Adenosylhomocysteinase	Protein Coding	P23526	57	GC20M035768	1.115118742	https://www.genecards.org/cgi-bin/carddisp.pl?gene=AHCY
SAT330	Mitogen-Activated Protein Kinase Kinase Kinase 5	Protein Coding	Q99683	57	GC06M136557	1.115118742	https://www.genecards.org/cgi-bin/carddisp.pl?gene=MAP3K5
SAT331	Protein Phosphatase 5 Catalytic Subunit	Protein Coding	P53041	52	GC19P113288	1.115118742	https://www.genecards.org/cgi-bin/carddisp.pl?gene=PPP5C
SAT332	UPF1 RNA Helicase And ATPase	Protein Coding	Q92900	50	GC19P018831	1.115118742	https://www.genecards.org/cgi-bin/carddisp.pl?gene=UPF1
SAT333	Interferon Regulatory Factor 3	Protein Coding	Q14653	54	GC19M049659	1.081135273	https://www.genecards.org/cgi-bin/carddisp.pl?gene=IRF3
SAT334	COP9 Signalosome Subunit 7B	Protein Coding	Q9H9Q2	44	GC02P231781	1.081135273	https://www.genecards.org/cgi-bin/carddisp.pl?gene=COPS7B
SAT335	Long Intergenic Non-Protein Coding RNA 1139	RNA Gene		22	GC01M238480	1.081135273	https://www.genecards.org/cgi-bin/carddisp.pl?gene=LINC01139
SAT336	Methionine Adenosyltransferase 1A	Protein Coding	Q00266	53	GC10M080271	1.062887192	https://www.genecards.org/cgi-bin/carddisp.pl?gene=MAT1A
SAT337	Collagen Type IV Alpha 1 Chain	Protein Coding	P02462	56	GC13M110148	1.055370688	https://www.genecards.org/cgi-bin/carddisp.pl?gene=COL4A1
SAT338	Phospholipase C Beta 1	Protein Coding	Q9NQ66	56	GC20P008077	1.055370688	https://www.genecards.org/cgi-bin/carddisp.pl?gene=PLCB1
SAT339	TERT 5' Regulatory Region	Functional Element		9	GC05P001294	1.055370688	https://www.genecards.org/cgi-bin/carddisp.pl?gene=LOC110806263
SAT340	Adenylate Cyclase 10	Protein Coding	Q96PN6	52	GC01M167809	1.043545842	https://www.genecards.org/cgi-bin/carddisp.pl?gene=ADCY10
SAT341	Solute Carrier Family 7 Member 5	Protein Coding	Q01650	52	GC16M087830	1.023806334	https://www.genecards.org/cgi-bin/carddisp.pl?gene=SLC7A5
SAT342	Solute Carrier Family 7 Member 6	Protein Coding	Q92536	48	GC16P082894	1.023806334	https://www.genecards.org/cgi-bin/carddisp.pl?gene=SLC7A6
SAT343	Cyclin Dependent Kinase Inhibitor 2B	Protein Coding	P42772	54	GC09M022002	1.000879884	https://www.genecards.org/cgi-bin/carddisp.pl?gene=CDKN2B
SAT344	Nuclear Receptor Interacting Protein 1	Protein Coding	P48552	53	GC21M014961	1.000879884	https://www.genecards.org/cgi-bin/carddisp.pl?gene=NRIP1
SAT345	Rho GTPase Activating Protein 35	Protein Coding	Q9NRY4	46	GC19P046860	1.000879884	https://www.genecards.org/cgi-bin/carddisp.pl?gene=ARHGAP35
SAT346	Chromosome 10 Open Reading Frame 90	Protein Coding	Q96M02	40	GC10M126424	1.000879884	https://www.genecards.org/cgi-bin/carddisp.pl?gene=C10orf90
