# Supplementary material for: Heterogeneity in polyamine metabolism dictates prognosis and immune checkpoint blockade response in hepatocellular carcinoma
Source: Front Immunol. 2025 Feb 6;16:1516332. doi: 10.3389/fimmu.2025.1516332 (PMC11839726; doi:10.3389/fimmu.2025.1516332)
Supplement: Supplementary file 5 [file DataSheet2.csv]

Supplementary Table 2. Differentially expressed polyamine-related genes
Gene	logFC	AveExpr	t	P.Value	adj.P.Val	B	Regulation
BIRC5	3.807022203	3.398757852	10.27909167	2.73E-22	7.61E-21	39.80012552	up-regulated
TOP2A	3.781263177	4.252522353	10.29477174	2.40E-22	6.71E-21	39.88558748	up-regulated
CDKN3	3.637436535	2.104214061	11.69226011	1.39E-27	7.66E-26	51.86575038	up-regulated
CCNB1	2.969365726	3.545056771	10.40855475	9.27E-23	2.74E-21	40.82442585	up-regulated
NQO1	2.867184158	4.110170367	4.343131318	1.76E-05	5.25E-05	1.821291364	up-regulated
CCNE1	2.730490589	1.074841258	8.665660262	9.42E-17	1.37E-15	27.30427074	up-regulated
ACAN	2.651155121	-1.189326259	6.900634996	1.88E-11	1.37E-10	15.4001676	up-regulated
MAPT	2.475309992	1.798181748	8.246763918	2.04E-15	2.53E-14	24.2421383	up-regulated
PMFBP1	2.190996958	-1.202374609	8.318585175	1.21E-15	1.54E-14	24.83850097	up-regulated
RAD51	2.094643719	0.981500118	9.46365143	2.04E-19	4.15E-18	33.32100155	up-regulated
PHEX	1.79126134	-2.242099591	5.255506574	2.34E-07	9.41E-07	6.262997862	up-regulated
SLC7A6	1.750000867	0.645363825	8.588463361	1.67E-16	2.36E-15	26.72785244	up-regulated
EGF	1.73963678	-3.174545509	3.978427179	8.15E-05	0.000217911	0.657498686	up-regulated
MMP1	1.717402639	-1.33179275	4.404623184	1.34E-05	4.09E-05	2.401160067	up-regulated
DHPS	1.639058449	0.134798249	10.14007634	8.64E-22	2.28E-20	38.71867277	up-regulated
COL4A1	1.57913091	7.125814809	9.368926473	4.30E-19	8.37E-18	32.09015115	up-regulated
BGLAP	1.48239774	-2.845542514	7.262295325	1.82E-12	1.55E-11	17.67224714	up-regulated
TGM3	1.47484936	-2.265671015	5.337817858	1.53E-07	6.32E-07	6.674358833	up-regulated
FEN1	1.470540461	4.382410168	9.958482223	3.83E-21	9.54E-20	36.96686817	up-regulated
KAT2A	1.410870953	5.338169309	11.92774336	1.68E-28	1.02E-26	53.66615639	up-regulated
TYMS	1.407395808	1.130270067	6.49880077	2.26E-10	1.42E-09	12.85930976	up-regulated
CDKN2B	1.339519351	2.425954369	6.574207139	1.43E-10	9.22E-10	13.19706403	up-regulated
DNM3	1.324873945	0.207743407	7.75626749	6.51E-14	6.72E-13	20.88310308	up-regulated
LINC00205	1.323449163	1.743278551	7.843336525	3.56E-14	3.79E-13	21.37969199	up-regulated
PLCB1	1.201409147	3.22422812	4.607695393	5.39E-06	1.75E-05	2.883338378	up-regulated
NOS2	1.182732129	-0.31286341	4.600774605	5.56E-06	1.80E-05	3.182099591	up-regulated
GRIN1	1.099815097	-4.13930899	4.179157116	3.55E-05	0.000100744	1.424921526	up-regulated
OAZ3	1.090400742	-0.869403702	7.656674189	1.29E-13	1.28E-12	20.2522767	up-regulated
LIG1	1.069261903	4.271461177	8.855735375	2.26E-17	3.54E-16	28.36007938	up-regulated
LOX	1.050971078	2.000224956	4.050509467	6.07E-05	0.000165807	0.707201675	up-regulated
PNP	-1.017995238	4.035746158	-8.595940562	1.58E-16	2.23E-15	26.29901447	down-regulated
ALDH9A1	-1.039012367	6.624235268	-8.856270462	2.25E-17	3.53E-16	28.14787604	down-regulated
FAS	-1.070480872	3.16560147	-6.171959677	1.57E-09	8.80E-09	10.54590859	down-regulated
NRIP1	-1.077389149	4.151473576	-6.136326633	1.93E-09	1.06E-08	10.25058223	down-regulated
CBS	-1.090175187	1.852218036	-3.530482256	0.000459999	0.001076716	-1.380577167	down-regulated
MAPK10	-1.095350431	-0.085331204	-5.035373117	7.05E-07	2.64E-06	5.007783538	down-regulated
MAP2K1	-1.106411305	4.884051562	-14.70998836	6.60E-40	1.06E-37	79.70012202	down-regulated
PTGS1	-1.112381023	1.562508652	-5.473499378	7.54E-08	3.26E-07	6.980307016	down-regulated
MCL1	-1.112472958	8.223507336	-11.79889473	5.35E-28	3.11E-26	52.40334048	down-regulated
TNF	-1.114635079	-2.27064636	-4.917502037	1.25E-06	4.51E-06	4.619267641	down-regulated
MAOB	-1.147383501	7.618388356	-6.440429384	3.22E-10	1.97E-09	11.92946044	down-regulated
SLC22A3	-1.203619232	4.439866682	-5.105340279	4.99E-07	1.91E-06	4.834866502	down-regulated
C10orf90	-1.223306	-4.474878876	-3.438585853	0.000642286	0.001462489	-1.233849079	down-regulated
CLU	-1.2409628	11.71457614	-7.097285038	5.35E-12	4.25E-11	16.02252609	down-regulated
TRIM22	-1.24737427	3.98670811	-6.265391996	9.10E-10	5.28E-09	10.99077498	down-regulated
MAP3K5	-1.257319016	3.28110741	-5.872628573	8.64E-09	4.30E-08	8.853469995	down-regulated
AGMAT	-1.269270816	5.937367753	-6.753997014	4.73E-11	3.27E-10	13.81290594	down-regulated
SNCA	-1.302538344	-2.463806782	-5.53414889	5.47E-08	2.42E-07	7.633964367	down-regulated
TJP2	-1.346927568	-1.293523933	-5.709959476	2.12E-08	9.99E-08	8.472439864	down-regulated
CYP11A1	-1.354786268	1.368552143	-3.380510007	0.000790169	0.001771475	-1.838159746	down-regulated
CXCL8	-1.374487033	2.019998049	-3.881386934	0.000120311	0.000311885	-0.179712623	down-regulated
CD38	-1.436535109	1.159039628	-6.170055903	1.59E-09	8.88E-09	10.75547203	down-regulated
TLR2	-1.449667512	1.975159709	-7.141119101	4.02E-12	3.25E-11	16.4955135	down-regulated
PLA2G4A	-1.495048811	-0.987807095	-6.768645329	4.31E-11	3.00E-10	14.47148345	down-regulated
KCNMA1	-1.511691913	2.331405011	-7.678783694	1.11E-13	1.11E-12	19.97319071	down-regulated
MYC	-1.51987479	4.83992833	-6.679028187	7.53E-11	5.03E-10	13.37856454	down-regulated
HDC	-1.583128789	-1.061268952	-6.143941857	1.85E-09	1.02E-08	10.81195529	down-regulated
JUN	-1.62363373	6.901902429	-10.79836094	3.42E-24	1.22E-22	43.69665067	down-regulated
CAT	-1.654687824	8.233222342	-10.33825533	1.67E-22	4.74E-21	39.85212179	down-regulated
GATM	-1.668319742	9.415376239	-7.32502407	1.20E-12	1.05E-11	17.44159586	down-regulated
MPO	-1.749828546	-3.646193504	-6.791958184	3.73E-11	2.62E-10	14.73902407	down-regulated
PSAT1	-1.773693867	5.946914263	-8.363381067	8.75E-16	1.14E-14	24.53260665	down-regulated
FLT3	-1.806144471	-1.9091228	-7.716981795	8.53E-14	8.66E-13	20.60472094	down-regulated
SARDH	-1.87843264	6.356209858	-8.959537522	1.03E-17	1.69E-16	28.92380946	down-regulated
PPARGC1A	-1.920450748	4.8322071	-6.286542326	8.04E-10	4.69E-09	11.05412267	down-regulated
HABP2	-1.926444357	7.399420597	-5.600261086	3.84E-08	1.74E-07	7.269316489	down-regulated
OAT	-1.989313364	4.408421787	-6.504073219	2.19E-10	1.38E-09	12.33607848	down-regulated
TGFA	-2.011044693	1.198184221	-8.230186338	2.30E-15	2.83E-14	23.87861212	down-regulated
GAS1	-2.021048794	-0.359109268	-8.370695238	8.30E-16	1.08E-14	25.04058519	down-regulated
LAMA2	-2.021493337	1.668627565	-7.058377487	6.87E-12	5.37E-11	15.95694232	down-regulated
OMG	-2.035169513	-2.958834194	-9.644685426	4.84E-20	1.06E-18	34.76259234	down-regulated
EPHA2	-2.11434096	4.256778361	-13.16498018	1.88E-33	1.80E-31	64.91317947	down-regulated
KCNJ15	-2.160909618	-0.146736561	-10.10918114	1.11E-21	2.91E-20	38.34731772	down-regulated
ARG1	-2.179842225	7.500970513	-5.762117318	1.59E-08	7.63E-08	8.128283405	down-regulated
XDH	-2.238809357	5.068245244	-7.434184979	5.82E-13	5.28E-12	18.13628762	down-regulated
IGF1	-2.249211735	1.720396806	-8.938690794	1.20E-17	1.96E-16	28.98762897	down-regulated
AOC1	-2.284211951	-0.880853329	-6.441627246	3.20E-10	1.96E-09	12.46038828	down-regulated
CLDN2	-2.284617937	4.384489406	-5.974602011	4.87E-09	2.53E-08	9.303515902	down-regulated
DMGDH	-2.293175743	5.895742554	-8.763727143	4.52E-17	6.84E-16	27.45904146	down-regulated
MAT1A	-2.333954823	9.282254976	-8.339534132	1.04E-15	1.33E-14	24.39731418	down-regulated
OTC	-2.358769221	5.578872956	-5.770058526	1.53E-08	7.32E-08	8.166371236	down-regulated
MAG	-2.394276142	-4.535541904	-7.805748817	4.62E-14	4.86E-13	21.27706504	down-regulated
SLC7A2	-2.400987425	6.88115406	-10.25761094	3.27E-22	9.05E-21	39.18018458	down-regulated
ALB	-2.425094694	15.17407825	-8.19593312	2.94E-15	3.56E-14	23.4894301	down-regulated
PRG4	-2.746650305	5.623056125	-6.998724264	1.01E-11	7.70E-11	15.3262726	down-regulated
CRP	-2.755252589	8.073056339	-4.548154014	7.06E-06	2.25E-05	2.252643682	down-regulated
PTGS2	-3.150970725	-0.917191406	-14.57265972	2.53E-39	3.83E-37	78.58459038	down-regulated
CASR	-3.18444258	-3.037357602	-9.385320858	3.78E-19	7.41E-18	32.71065855	down-regulated
GLYATL1	-3.191950299	5.55765781	-9.531361201	1.19E-19	2.49E-18	33.3341139	down-regulated
BHMT	-3.227757375	6.703728854	-7.696976474	9.79E-14	9.84E-13	19.88971705	down-regulated
LINC01554	-3.248647815	2.131363442	-7.678268937	1.11E-13	1.11E-12	19.88298801	down-regulated
TAT	-3.302532861	7.633990574	-6.72948497	5.51E-11	3.77E-10	13.68164628	down-regulated
BBOX1	-3.46025455	2.127019418	-11.31538571	3.89E-26	1.75E-24	48.24363188	down-regulated
LPA	-3.552431953	3.66042833	-11.7033029	1.26E-27	7.03E-26	51.58086699	down-regulated
MEP1B	-3.592868352	-3.097028031	-11.38824344	2.05E-26	9.54E-25	49.19920003	down-regulated
FOS	-3.633418178	5.370666787	-14.76093328	4.01E-40	6.62E-38	80.17739332	down-regulated
NNMT	-3.801585085	7.349800619	-9.343359979	5.26E-19	1.01E-17	31.88627276	down-regulated
NRG1	-3.854187587	0.416841611	-11.89525117	2.25E-28	1.35E-26	53.46451204	down-regulated
FGF23	-3.951886182	-5.319411865	-14.52067666	4.21E-39	6.19E-37	78.03818142	down-regulated
ESR1	-4.000567079	1.834927284	-17.53091967	3.31E-52	1.05E-49	107.9567759	down-regulated
ATP13A4	-4.06533361	-3.224946357	-15.96973094	2.46E-45	5.17E-43	92.28711428	down-regulated
SLC22A1	-4.786122216	5.703700234	-10.17599198	6.42E-22	1.72E-20	38.52338636	down-regulated
PVALB	-4.792236406	-3.733906014	-21.77659409	3.14E-71	2.66E-68	151.3087749	down-regulated
