# Supplementary material for: Heterogeneity in polyamine metabolism dictates prognosis and immune checkpoint blockade response in hepatocellular carcinoma
Source: Front Immunol. 2025 Feb 6;16:1516332. doi: 10.3389/fimmu.2025.1516332 (PMC11839726; doi:10.3389/fimmu.2025.1516332)
Supplement: Supplementary file 6 [file DataSheet3.csv]

Supplementary Table 3. Significantly enriched GO Terms in the upregulated polyamine-related genes.
ONTOLOGY	ID	Description	GeneRatio	BgRatio	pvalue	p.adjust	qvalue	geneID	Count
BP	GO:1903010	regulation of bone development	'3/29	10/18870	3.89E-07	0.000308407	0.000202668	BGLAP/KAT2A/LOX	3
BP	GO:0048285	organelle fission	��8/29	488/18870	5.03E-07	0.000308407	0.000202668	BIRC5/TOP2A/CCNB1/CCNE1/MAPT/RAD51/EGF/PLCB1	8
BP	GO:0006266	DNA ligation	'3/29	16/18870	1.80E-06	0.000737475	0.000484627	TOP2A/RAD51/LIG1	3
BP	GO:0007611	learning or memory	'6/29	274/18870	3.18E-06	0.000742474	0.000487912	MAPT/BGLAP/FEN1/KAT2A/PLCB1/GRIN1	6
BP	GO:0007584	response to nutrient	'5/29	155/18870	3.55E-06	0.000742474	0.000487912	NQO1/PHEX/BGLAP/TYMS/CDKN2B	5
BP	GO:0000280	nuclear division	��7/29	441/18870	3.63E-06	0.000742474	0.000487912	BIRC5/TOP2A/CCNB1/CCNE1/RAD51/EGF/PLCB1	7
BP	GO:0000079	regulation of cyclin-dependent protein serine/threonine kinase activity	'4/29	82/18870	7.24E-06	0.001127489	0.000740923	CDKN3/CCNB1/CCNE1/CDKN2B	4
BP	GO:0050890	cognition	'6/29	317/18870	7.35E-06	0.001127489	0.000740923	MAPT/BGLAP/FEN1/KAT2A/PLCB1/GRIN1	6
BP	GO:1904029	regulation of cyclin-dependent protein kinase activity	'4/29	85/18870	8.36E-06	0.001139235	0.000748641	CDKN3/CCNB1/CCNE1/CDKN2B	4
BP	GO:0033260	nuclear DNA replication	'3/29	40/18870	3.10E-05	0.003230106	0.002122645	RAD51/FEN1/LIG1	3
BP	GO:0045471	response to ethanol	'4/29	121/18870	3.37E-05	0.003230106	0.002122645	NQO1/BGLAP/TYMS/GRIN1	4
BP	GO:0033044	regulation of chromosome organization	'5/29	247/18870	3.39E-05	0.003230106	0.002122645	BIRC5/TOP2A/CCNB1/MAPT/FEN1	5
BP	GO:0007613	memory	'4/29	123/18870	3.60E-05	0.003230106	0.002122645	MAPT/FEN1/KAT2A/PLCB1	4
BP	GO:0097305	response to alcohol	'5/29	254/18870	3.87E-05	0.003230106	0.002122645	NQO1/RAD51/BGLAP/TYMS/GRIN1	5
BP	GO:0044786	cell cycle DNA replication	'3/29	44/18870	4.14E-05	0.003230106	0.002122645	RAD51/FEN1/LIG1	3
BP	GO:0009410	response to xenobiotic stimulus	'6/29	434/18870	4.33E-05	0.003230106	0.002122645	NQO1/BGLAP/TYMS/NOS2/GRIN1/LOX	6
BP	GO:0090068	positive regulation of cell cycle process	'5/29	262/18870	4.49E-05	0.003230106	0.002122645	BIRC5/CCNB1/EGF/FEN1/PLCB1	5
BP	GO:1901976	regulation of cell cycle checkpoint	'3/29	46/18870	4.74E-05	0.003230106	0.002122645	BIRC5/CCNB1/RAD51	3
BP	GO:0031670	cellular response to nutrient	'3/29	48/18870	5.39E-05	0.003479464	0.002286509	PHEX/BGLAP/CDKN2B	3
BP	GO:0006260	DNA replication	'5/29	278/18870	5.95E-05	0.003650467	0.002398883	CCNE1/RAD51/EGF/FEN1/LIG1	5
BP	GO:0071900	regulation of protein serine/threonine kinase activity	'5/29	285/18870	6.69E-05	0.00374853	0.002463324	CDKN3/CCNB1/CCNE1/EGF/CDKN2B	5
BP	GO:0044772	mitotic cell cycle phase transition	'6/29	470/18870	6.75E-05	0.00374853	0.002463324	BIRC5/CDKN3/CCNB1/CCNE1/CDKN2B/PLCB1	6
BP	GO:0051783	regulation of nuclear division	'4/29	146/18870	7.03E-05	0.00374853	0.002463324	BIRC5/CCNB1/EGF/PLCB1	4
BP	GO:0031667	response to nutrient levels	'6/29	495/18870	8.98E-05	0.004593456	0.003018562	NQO1/PHEX/BGLAP/KAT2A/TYMS/CDKN2B	6
BP	GO:0006261	DNA-templated DNA replication	'4/29	161/18870	0.000102664	0.00503873	0.003311172	CCNE1/RAD51/FEN1/LIG1	4
BP	GO:0010948	negative regulation of cell cycle process	'5/29	320/18870	0.000115533	0.005452262	0.003582921	BIRC5/CCNB1/RAD51/KAT2A/CDKN2B	5
BP	GO:0051987	positive regulation of attachment of spindle microtubules to kinetochore	2/29	11/18870	0.000124357	0.005651312	0.003713726	BIRC5/CCNB1	2
BP	GO:0045787	positive regulation of cell cycle	'5/29	334/18870	0.000141184	0.006186873	0.004065667	BIRC5/CCNB1/EGF/FEN1/PLCB1	5
BP	GO:0006801	superoxide metabolic process	'3/29	72/18870	0.000181239	0.007668285	0.005039168	NQO1/MAPT/NOS2	3
BP	GO:0006809	nitric oxide biosynthetic process	'3/29	73/18870	0.000188811	0.007722388	0.005074721	NQO1/SLC7A6/NOS2	3
BP	GO:0006287	base-excision repair, gap-filling	'2/29	14/18870	0.000205166	0.00782066	0.0051393	FEN1/LIG1	2
BP	GO:0010639	negative regulation of organelle organization	'5/29	363/18870	0.000208071	0.00782066	0.0051393	BIRC5/TOP2A/CCNB1/MAPT/KAT2A	5
BP	GO:0140013	meiotic nuclear division	'4/29	194/18870	0.000210336	0.00782066	0.0051393	TOP2A/CCNE1/RAD51/PLCB1	4
BP	GO:0046209	nitric oxide metabolic process	'3/29	78/18870	0.000229759	0.008291596	0.005448773	NQO1/SLC7A6/NOS2	3
BP	GO:2001057	reactive nitrogen species metabolic process	'3/29	79/18870	0.000238582	0.008364006	0.005496357	NQO1/SLC7A6/NOS2	3
BP	GO:1902969	mitotic DNA replication	'2/29	16/18870	0.000270033	0.009203614	0.0060481	RAD51/LIG1	2
BP	GO:0048311	mitochondrion distribution	'2/29	17/18870	0.000305745	0.009547754	0.00627425	MAPT/KAT2A	2
BP	GO:1903046	meiotic cell cycle process	'4/29	214/18870	0.000305788	0.009547754	0.00627425	TOP2A/CCNE1/RAD51/PLCB1	4
BP	GO:0033273	response to vitamin	'3/29	86/18870	0.000306539	0.009547754	0.00627425	PHEX/BGLAP/TYMS	3
BP	GO:0060348	bone development	'4/29	215/18870	0.000311255	0.009547754	0.00627425	PHEX/BGLAP/KAT2A/LOX	4
BP	GO:0006595	polyamine metabolic process	'2/29	18/18870	0.000343636	0.010283931	0.006758024	DHPS/OAZ3	2
BP	GO:0045786	negative regulation of cell cycle	'5/29	407/18870	0.000352845	0.010308121	0.00677392	BIRC5/CCNB1/RAD51/KAT2A/CDKN2B	5
BP	GO:2001251	negative regulation of chromosome organization	'3/29	94/18870	0.000398202	0.011362637	0.00746689	BIRC5/TOP2A/CCNB1	3
BP	GO:0072593	reactive oxygen species metabolic process	'4/29	234/18870	0.000429015	0.011776953	0.007739155	NQO1/MAPT/NOS2/GRIN1	4
BP	GO:0051988	regulation of attachment of spindle microtubules to kinetochore	'2/29	21/18870	0.00047031	0.011776953	0.007739155	BIRC5/CCNB1	2
BP	GO:0090043	regulation of tubulin deacetylation	'2/29	21/18870	0.00047031	0.011776953	0.007739155	MAPT/KAT2A	2
BP	GO:0090231	regulation of spindle checkpoint	'2/29	21/18870	0.00047031	0.011776953	0.007739155	BIRC5/CCNB1	2
BP	GO:0090266	regulation of mitotic cell cycle spindle assembly checkpoint	'2/29	21/18870	0.00047031	0.011776953	0.007739155	BIRC5/CCNB1	2
BP	GO:1903504	regulation of mitotic spindle checkpoint	'2/29	21/18870	0.00047031	0.011776953	0.007739155	BIRC5/CCNB1	2
BP	GO:0071305	cellular response to vitamin D	'2/29	22/18870	0.000516848	0.012683462	0.008334862	PHEX/BGLAP	2
BP	GO:0090042	tubulin deacetylation	'2/29	23/18870	0.000565533	0.013383436	0.008794846	MAPT/KAT2A	2
BP	GO:0000082	G1/S transition of mitotic cell cycle	'4/29	252/18870	0.000567187	0.013383436	0.008794846	CDKN3/CCNE1/CDKN2B/PLCB1	4
BP	GO:1901987	regulation of cell cycle phase transition	'5/29	456/18870	0.00059278	0.013723427	0.009018269	BIRC5/CCNB1/RAD51/CDKN2B/PLCB1	5
BP	GO:0007088	regulation of mitotic nuclear division	'3/29	118/18870	0.00077354	0.017262872	0.011344194	BIRC5/CCNB1/EGF	3
BP	GO:0051984	positive regulation of chromosome segregation	'2/29	27/18870	0.000781609	0.017262872	0.011344194	BIRC5/CCNB1	2
BP	GO:1901988	negative regulation of cell cycle phase transition	'4/29	277/18870	0.000808119	0.017262872	0.011344194	BIRC5/CCNB1/RAD51/CDKN2B	4
BP	GO:0050804	modulation of chemical synaptic transmission	'5/29	489/18870	0.000812771	0.017262872	0.011344194	MAPT/BGLAP/KAT2A/PLCB1/GRIN1	5
BP	GO:0099177	regulation of trans-synaptic signaling	'5/29	490/18870	0.000820275	0.017262872	0.011344194	MAPT/BGLAP/KAT2A/PLCB1/GRIN1	5
BP	GO:0044843	cell cycle G1/S phase transition	'4/29	279/18870	0.000830081	0.017262872	0.011344194	CDKN3/CCNE1/CDKN2B/PLCB1	4
BP	GO:0030282	bone mineralization	'3/29	123/18870	0.000872508	0.01784278	0.011725277	PHEX/BGLAP/LOX	3
BP	GO:0051321	meiotic cell cycle	'4/29	287/18870	0.00092217	0.018515324	0.012167236	TOP2A/CCNE1/RAD51/PLCB1	4
BP	GO:0043200	response to amino acid	'3/29	126/18870	0.000935575	0.018515324	0.012167236	NQO1/COL4A1/GRIN1	3
BP	GO:0071295	cellular response to vitamin	'2/29	30/18870	0.000965897	0.018811988	0.012362187	PHEX/BGLAP	2
BP	GO:0007127	meiosis I	'3/29	129/18870	0.001001468	0.019200017	0.012617178	TOP2A/CCNE1/RAD51	3
BP	GO:0061982	meiosis I cell cycle process	'3/29	136/18870	0.001166484	0.021733783	0.014282227	TOP2A/CCNE1/RAD51	3
BP	GO:1990806	ligand-gated ion channel signaling pathway	'2/29	33/18870	0.001169054	0.021733783	0.014282227	PLCB1/GRIN1	2
BP	GO:0098813	nuclear chromosome segregation	'4/29	312/18870	0.001256399	0.02300898	0.015120215	BIRC5/TOP2A/CCNB1/CCNE1	4
BP	GO:0001101	response to acid chemical	'3/29	141/18870	0.001294275	0.023354048	0.015346974	NQO1/COL4A1/GRIN1	3
BP	GO:0090311	regulation of protein deacetylation	'2/29	35/18870	0.001314894	0.023382249	0.015365507	MAPT/KAT2A	2
BP	GO:0033280	response to vitamin D	'2/29	37/18870	0.001468998	0.025749441	0.016921093	PHEX/BGLAP	2
BP	GO:0000723	telomere maintenance	'3/29	156/18870	0.00172955	0.02988954	0.019641734	CCNE1/RAD51/FEN1	3
BP	GO:0045454	cell redox homeostasis	'2/29	41/18870	0.001801805	0.030705755	0.020178105	NQO1/NOS2	2
BP	GO:1901990	regulation of mitotic cell cycle phase transition	'4/29	355/18870	0.002016751	0.033897987	0.022275862	BIRC5/CCNB1/CDKN2B/PLCB1	4
BP	GO:0006284	base-excision repair	'2/29	44/18870	0.002072743	0.034368321	0.022584939	FEN1/LIG1	2
BP	GO:0033574	response to testosterone	'2/29	45/18870	0.002167087	0.035128314	0.023084363	NQO1/BGLAP	2
BP	GO:0007094	mitotic spindle assembly checkpoint signaling	'2/29	46/18870	0.002263437	0.035128314	0.023084363	BIRC5/CCNB1	2
BP	GO:0071173	spindle assembly checkpoint signaling	'2/29	46/18870	0.002263437	0.035128314	0.023084363	BIRC5/CCNB1	2
BP	GO:0071174	mitotic spindle checkpoint signaling	'2/29	46/18870	0.002263437	0.035128314	0.023084363	BIRC5/CCNB1	2
BP	GO:1990090	cellular response to nerve growth factor stimulus	'2/29	46/18870	0.002263437	0.035128314	0.023084363	MAPT/KAT2A	2
BP	GO:0031577	spindle checkpoint signaling	'2/29	47/18870	0.002361787	0.035128314	0.023084363	BIRC5/CCNB1	2
BP	GO:0031214	biomineral tissue development	'3/29	175/18870	0.002399365	0.035128314	0.023084363	PHEX/BGLAP/LOX	3
BP	GO:0033046	negative regulation of sister chromatid segregation	'2/29	48/18870	0.002462131	0.035128314	0.023084363	BIRC5/CCNB1	2
BP	GO:0033048	negative regulation of mitotic sister chromatid segregation	'2/29	48/18870	0.002462131	0.035128314	0.023084363	BIRC5/CCNB1	2
BP	GO:0045841	negative regulation of mitotic metaphase/anaphase transition	'2/29	48/18870	0.002462131	0.035128314	0.023084363	BIRC5/CCNB1	2
BP	GO:1990089	response to nerve growth factor	'2/29	48/18870	0.002462131	0.035128314	0.023084363	MAPT/KAT2A	2
BP	GO:2000816	negative regulation of mitotic sister chromatid separation	'2/29	48/18870	0.002462131	0.035128314	0.023084363	BIRC5/CCNB1	2
BP	GO:0008608	attachment of spindle microtubules to kinetochore	'2/29	49/18870	0.002564463	0.035593361	0.023389966	BIRC5/CCNB1	2
BP	GO:0007215	glutamate receptor signaling pathway	'2/29	50/18870	0.002668777	0.035593361	0.023389966	PLCB1/GRIN1	2
BP	GO:0051646	mitochondrion localization	'2/29	50/18870	0.002668777	0.035593361	0.023389966	MAPT/KAT2A	2
BP	GO:0051985	negative regulation of chromosome segregation	'2/29	50/18870	0.002668777	0.035593361	0.023389966	BIRC5/CCNB1	2
BP	GO:1902100	negative regulation of metaphase/anaphase transition of cell cycle	'2/29	50/18870	0.002668777	0.035593361	0.023389966	BIRC5/CCNB1	2
BP	GO:1905819	negative regulation of chromosome separation	'2/29	50/18870	0.002668777	0.035593361	0.023389966	BIRC5/CCNB1	2
BP	GO:0032200	telomere organization	'3/29	187/18870	0.002894862	0.038193496	0.02509863	CCNE1/RAD51/FEN1	3
BP	GO:0033047	regulation of mitotic sister chromatid segregation	'2/29	54/18870	0.003105735	0.039859304	0.026193306	BIRC5/CCNB1	2
BP	GO:0000075	cell cycle checkpoint signaling	'3/29	192/18870	0.003118576	0.039859304	0.026193306	BIRC5/CCNB1/RAD51	3
BP	GO:0071466	cellular response to xenobiotic stimulus	'3/29	192/18870	0.003118576	0.039859304	0.026193306	NQO1/NOS2/GRIN1	3
BP	GO:0071897	DNA biosynthetic process	'3/29	194/18870	0.003210962	0.04061702	0.026691234	TYMS/LIG1/LOX	3
BP	GO:1901991	negative regulation of mitotic cell cycle phase transition	'3/29	196/18870	0.003305021	0.041345602	0.027170018	BIRC5/CCNB1/CDKN2B	3
BP	GO:0045839	negative regulation of mitotic nuclear division	'2/29	56/18870	0.003335953	0.041345602	0.027170018	BIRC5/CCNB1	2
BP	GO:0007080	mitotic metaphase chromosome alignment	'2/29	57/18870	0.003453977	0.042380295	0.02784996	BIRC5/CCNB1	2
BP	GO:0006475	internal protein amino acid acetylation	'2/29	58/18870	0.003573935	0.042992342	0.028252163	MAPT/KAT2A	2
BP	GO:0006476	protein deacetylation	'2/29	58/18870	0.003573935	0.042992342	0.028252163	MAPT/KAT2A	2
BP	GO:0010965	regulation of mitotic sister chromatid separation	'2/29	59/18870	0.003695824	0.043459146	0.028558921	BIRC5/CCNB1	2
BP	GO:0007623	circadian rhythm	'3/29	204/18870	0.003698173	0.043459146	0.028558921	TOP2A/TYMS/NOS2	3
BP	GO:0007131	reciprocal meiotic recombination	'2/29	60/18870	0.003819635	0.043459146	0.028558921	TOP2A/RAD51	2
BP	GO:0051785	positive regulation of nuclear division	'2/29	60/18870	0.003819635	0.043459146	0.028558921	EGF/PLCB1	2
BP	GO:0140527	reciprocal homologous recombination	'2/29	60/18870	0.003819635	0.043459146	0.028558921	TOP2A/RAD51	2
BP	GO:0007059	chromosome segregation	'4/29	424/18870	0.003825255	0.043459146	0.028558921	BIRC5/TOP2A/CCNB1/CCNE1	4
BP	GO:1901654	response to ketone	'3/29	208/18870	0.003905034	0.043958506	0.028887072	NQO1/BGLAP/TYMS	3
BP	GO:0009314	response to radiation	'4/29	428/18870	0.003955397	0.044120653	0.028993626	RAD51/MMP1/FEN1/GRIN1	4
BP	GO:0051306	mitotic sister chromatid separation	'2/29	62/18870	0.004073006	0.045023228	0.029586748	BIRC5/CCNB1	2
BP	GO:0051784	negative regulation of nuclear division	'2/29	63/18870	0.004202554	0.045510831	0.029907173	BIRC5/CCNB1	2
BP	GO:2000179	positive regulation of neural precursor cell proliferation	'2/29	63/18870	0.004202554	0.045510831	0.029907173	ACAN/EGF	2
BP	GO:0048167	regulation of synaptic plasticity	'3/29	214/18870	0.00422839	0.045510831	0.029907173	MAPT/KAT2A/GRIN1	3
BP	GO:0070192	chromosome organization involved in meiotic cell cycle	'2/29	65/18870	0.004467345	0.047664624	0.031322526	CCNE1/RAD51	2
BP	GO:0018205	peptidyl-lysine modification	'3/29	219/18870	0.004509982	0.04770472	0.031348875	DHPS/KAT2A/LOX	3
BP	GO:0030219	megakaryocyte differentiation	'2/29	66/18870	0.004602576	0.048268045	0.03171906	CDKN2B/LOX	2
BP	GO:0035601	protein deacylation	'2/29	67/18870	0.004739692	0.04928476	0.032387189	MAPT/KAT2A	2
BP	GO:0000819	sister chromatid segregation	'3/29	225/18870	0.004862646	0.049472281	0.032510417	BIRC5/TOP2A/CCNB1	3
BP	GO:0035825	homologous recombination	'2/29	68/18870	0.004878685	0.049472281	0.032510417	TOP2A/RAD51	2
BP	GO:2000379	positive regulation of reactive oxygen species metabolic process	'2/29	68/18870	0.004878685	0.049472281	0.032510417	MAPT/GRIN1	2
CC	GO:0098687	chromosomal region	'5/29	399/19886	0.000253165	0.029882943	0.023201389	BIRC5/TOP2A/CCNB1/RAD51/FEN1	5
CC	GO:0043083	synaptic cleft	'2/29	21/19886	0.000423872	0.029882943	0.023201389	DNM3/GRIN1	2
CC	GO:0000793	condensed chromosome	'4/29	281/19886	0.000701594	0.032974911	0.025602021	BIRC5/TOP2A/CCNB1/RAD51	4
MF	GO:0016538	cyclin-dependent protein serine/threonine kinase regulator activity	'3/29	50/18496	6.46E-05	0.007203648	0.005055192	CCNB1/CCNE1/CDKN2B	3
MF	GO:0016597	amino acid binding	'3/29	51/18496	6.86E-05	0.007203648	0.005055192	SLC7A6/NOS2/GRIN1	3
MF	GO:0031406	carboxylic acid binding	'4/29	195/18496	0.000231448	0.015258126	0.010707456	SLC7A6/TYMS/NOS2/GRIN1	4
MF	GO:0043177	organic acid binding	'4/29	207/18496	0.000290631	0.015258126	0.010707456	SLC7A6/TYMS/NOS2/GRIN1	4
MF	GO:0019887	protein kinase regulator activity	'4/29	226/18496	0.000405544	0.017032863	0.011952886	CCNB1/CCNE1/EGF/CDKN2B	4
MF	GO:0140097	catalytic activity, acting on DNA	'4/29	248/18496	0.000575586	0.01945173	0.013650337	TOP2A/RAD51/FEN1/LIG1	4
MF	GO:0019207	kinase regulator activity	'4/29	256/18496	0.000648391	0.01945173	0.013650337	CCNB1/CCNE1/EGF/CDKN2B	4
