# Supplementary material for: Heterogeneity in polyamine metabolism dictates prognosis and immune checkpoint blockade response in hepatocellular carcinoma
Source: Front Immunol. 2025 Feb 6;16:1516332. doi: 10.3389/fimmu.2025.1516332 (PMC11839726; doi:10.3389/fimmu.2025.1516332)
Supplement: Supplementary file 7 [file DataSheet4.csv]

Supplementary Table 4. Significantly enriched GO Terms in the downregulated polyamine-related genes.
ONTOLOGY	ID	Description	GeneRatio	BgRatio	pvalue	p.adjust	qvalue	geneID	Count
BP	GO:1901605	alpha-amino acid metabolic process	11/72	207/18870	3.57E-10	5.41E-07	3.64E-07	CBS/AGMAT/PSAT1/SARDH/OAT/ARG1/MAT1A/OTC/GLYATL1/BHMT/TAT	11
BP	GO:0031667	response to nutrient levels	15/72	495/18870	4.54E-10	5.41E-07	3.64E-07	FAS/CBS/TNF/SLC22A3/MAP3K5/CAT/MPO/PPARGC1A/AOC1/OTC/ALB/PTGS2/CASR/FOS/FGF23	15
BP	GO:0006520	amino acid metabolic process	12/72	291/18870	9.72E-10	7.71E-07	5.19E-07	CBS/AGMAT/HDC/PSAT1/SARDH/OAT/ARG1/MAT1A/OTC/GLYATL1/BHMT/TAT	12
BP	GO:0003018	vascular process in circulatory system	11/72	269/18870	5.64E-09	3.36E-06	2.26E-06	CBS/TNF/SLC22A3/TJP2/CD38/KCNMA1/SLC7A2/CRP/PTGS2/CASR/SLC22A1	11
BP	GO:0010038	response to metal ion	12/72	359/18870	1.03E-08	4.44E-06	2.99E-06	MAOB/SNCA/KCNMA1/JUN/CAT/AOC1/OTC/PTGS2/CASR/TAT/FOS/FGF23	12
BP	GO:0009063	amino acid catabolic process	8/72	113/18870	1.12E-08	4.44E-06	2.99E-06	CBS/HDC/SARDH/OAT/ARG1/MAT1A/OTC/TAT	8
BP	GO:0009308	amine metabolic process	8/72	119/18870	1.69E-08	5.73E-06	3.86E-06	MAOB/SLC22A3/AGMAT/SNCA/HDC/AOC1/DMGDH/BHMT	8
BP	GO:1901606	alpha-amino acid catabolic process	7/72	93/18870	6.38E-08	1.81E-05	1.22E-05	CBS/SARDH/OAT/ARG1/MAT1A/OTC/TAT	7
BP	GO:0070482	response to oxygen levels	11/72	343/18870	6.85E-08	1.81E-05	1.22E-05	FAS/CBS/TNF/CD38/TLR2/KCNMA1/MYC/CAT/PTGS2/CASR/FOS	11
BP	GO:0009410	response to xenobiotic stimulus	12/72	434/18870	8.31E-08	1.98E-05	1.33E-05	PNP/TNF/MAOB/SNCA/CD38/MYC/CAT/OTC/PTGS2/FOS/NNMT/SLC22A1	12
BP	GO:0044282	small molecule catabolic process	11/72	375/18870	1.68E-07	3.64E-05	2.45E-05	PNP/CBS/HDC/SARDH/OAT/ARG1/XDH/MAT1A/OTC/TAT/FGF23	11
BP	GO:0001666	response to hypoxia	10/72	298/18870	1.87E-07	3.72E-05	2.50E-05	CBS/TNF/CD38/TLR2/KCNMA1/MYC/CAT/PTGS2/CASR/FOS	10
BP	GO:0036293	response to decreased oxygen levels	10/72	315/18870	3.13E-07	5.43E-05	3.66E-05	CBS/TNF/CD38/TLR2/KCNMA1/MYC/CAT/PTGS2/CASR/FOS	10
BP	GO:0006979	response to oxidative stress	11/72	400/18870	3.21E-07	5.43E-05	3.66E-05	PTGS1/MAP3K5/SNCA/CD38/JUN/CAT/MPO/PPARGC1A/PTGS2/TAT/FOS	11
BP	GO:0006577	amino-acid betaine metabolic process	4/72	16/18870	3.42E-07	5.43E-05	3.66E-05	ALDH9A1/DMGDH/BHMT/BBOX1	4
BP	GO:0006575	cellular modified amino acid metabolic process	7/72	126/18870	5.14E-07	7.65E-05	5.15E-05	ALDH9A1/CBS/GATM/SARDH/DMGDH/BHMT/BBOX1	7
BP	GO:0009064	glutamine family amino acid metabolic process	6/72	79/18870	5.57E-07	7.71E-05	5.19E-05	AGMAT/OAT/ARG1/OTC/GLYATL1/TAT	6
BP	GO:0009636	response to toxic substance	9/72	258/18870	5.83E-07	7.71E-05	5.19E-05	PTGS1/TNF/MAOB/TLR2/CAT/MPO/ALB/PTGS2/FOS	9
BP	GO:0150076	neuroinflammatory response	6/72	82/18870	6.95E-07	8.71E-05	5.86E-05	TNF/CLU/SNCA/TLR2/IGF1/PTGS2	6
BP	GO:0071496	cellular response to external stimulus	10/72	346/18870	7.38E-07	8.78E-05	5.91E-05	FAS/CBS/MAP3K5/AOC1/MAG/ALB/PTGS2/CASR/FOS/FGF23	10
BP	GO:0006525	arginine metabolic process	4/72	20/18870	9.01E-07	9.98E-05	6.71E-05	AGMAT/OAT/ARG1/OTC	4
BP	GO:0033273	response to vitamin	6/72	86/18870	9.22E-07	9.98E-05	6.71E-05	CBS/CAT/OTC/PTGS2/CASR/FGF23	6
BP	GO:0006837	serotonin transport	4/72	22/18870	1.35E-06	0.000127266	8.56E-05	MAOB/SLC22A3/SNCA/SLC22A1	4
BP	GO:0042219	cellular modified amino acid catabolic process	4/72	22/18870	1.35E-06	0.000127266	8.56E-05	CBS/SARDH/DMGDH/BHMT	4
BP	GO:0035296	regulation of tube diameter	7/72	146/18870	1.39E-06	0.000127266	8.56E-05	CBS/TNF/CD38/KCNMA1/CRP/PTGS2/CASR	7
BP	GO:0097746	blood vessel diameter maintenance	7/72	146/18870	1.39E-06	0.000127266	8.56E-05	CBS/TNF/CD38/KCNMA1/CRP/PTGS2/CASR	7
BP	GO:0035150	regulation of tube size	7/72	147/18870	1.46E-06	0.000128293	8.63E-05	CBS/TNF/CD38/KCNMA1/CRP/PTGS2/CASR	7
BP	GO:0006576	biogenic amine metabolic process	6/72	99/18870	2.11E-06	0.000179668	0.000120865	MAOB/SLC22A3/AGMAT/SNCA/HDC/AOC1	6
BP	GO:0051403	stress-activated MAPK cascade	8/72	230/18870	2.64E-06	0.000216564	0.000145685	FAS/MAPK10/MAP2K1/TNF/MAP3K5/MYC/XDH/CASR	8
BP	GO:0072593	reactive oxygen species metabolic process	8/72	234/18870	3.00E-06	0.000237922	0.000160053	CBS/TNF/MAOB/SNCA/CAT/MPO/XDH/CRP	8
BP	GO:0062197	cellular response to chemical stress	9/72	317/18870	3.20E-06	0.000245557	0.000165189	FAS/MAP3K5/SNCA/JUN/CAT/MPO/PPARGC1A/PTGS2/FOS	9
BP	GO:0031098	stress-activated protein kinase signaling cascade	8/72	238/18870	3.40E-06	0.00025289	0.000170122	FAS/MAPK10/MAP2K1/TNF/MAP3K5/MYC/XDH/CASR	8
BP	GO:0051347	positive regulation of transferase activity	10/72	414/18870	3.70E-06	0.000266503	0.000179279	MAP2K1/TNF/CLU/MAP3K5/SNCA/MYC/FLT3/EPHA2/IGF1/NRG1	10
BP	GO:0043280	positive regulation of cysteine-type endopeptidase activity involved in apoptotic process	6/72	111/18870	4.12E-06	0.00028842	0.000194024	FAS/TNF/MAP3K5/SNCA/MYC/XDH	6
BP	GO:0048545	response to steroid hormone	9/72	330/18870	4.44E-06	0.000301605	0.000202893	TNF/MAOB/CD38/TLR2/FLT3/PTGS2/TAT/FOS/ESR1	9
BP	GO:0046394	carboxylic acid biosynthetic process	9/72	334/18870	4.89E-06	0.000312821	0.000210438	CBS/PTGS1/PLA2G4A/GATM/PSAT1/OAT/OTC/PTGS2/BHMT	9
BP	GO:0016054	organic acid catabolic process	8/72	252/18870	5.18E-06	0.000312821	0.000210438	CBS/HDC/SARDH/OAT/ARG1/MAT1A/OTC/TAT	8
BP	GO:0046395	carboxylic acid catabolic process	8/72	252/18870	5.18E-06	0.000312821	0.000210438	CBS/HDC/SARDH/OAT/ARG1/MAT1A/OTC/TAT	8
BP	GO:0016053	organic acid biosynthetic process	9/72	337/18870	5.26E-06	0.000312821	0.000210438	CBS/PTGS1/PLA2G4A/GATM/PSAT1/OAT/OTC/PTGS2/BHMT	9
BP	GO:0033674	positive regulation of kinase activity	9/72	337/18870	5.26E-06	0.000312821	0.000210438	MAP2K1/TNF/CLU/MAP3K5/SNCA/FLT3/EPHA2/IGF1/NRG1	9
BP	GO:1901607	alpha-amino acid biosynthetic process	5/72	69/18870	6.53E-06	0.000379002	0.000254959	CBS/PSAT1/OAT/OTC/BHMT	5
BP	GO:1902893	regulation of miRNA transcription	5/72	70/18870	7.01E-06	0.000397262	0.000267242	TNF/MYC/JUN/FOS/ESR1	5
BP	GO:0061614	miRNA transcription	5/72	71/18870	7.52E-06	0.000416187	0.000279973	TNF/MYC/JUN/FOS/ESR1	5
BP	GO:0031099	regeneration	7/72	191/18870	8.24E-06	0.000445791	0.000299889	MAP2K1/TNF/FLT3/OMG/IGF1/MAG/NNMT	7
BP	GO:0000050	urea cycle	3/72	11/18870	8.60E-06	0.000454729	0.000305901	AGMAT/ARG1/OTC	3
BP	GO:0051384	response to glucocorticoid	6/72	127/18870	8.97E-06	0.000463914	0.00031208	TNF/MAOB/FLT3/PTGS2/TAT/FOS	6
BP	GO:0097237	cellular response to toxic substance	6/72	128/18870	9.38E-06	0.000474948	0.000319503	PTGS1/TNF/CAT/MPO/ALB/PTGS2	6
BP	GO:2001056	positive regulation of cysteine-type endopeptidase activity	6/72	129/18870	9.81E-06	0.000486279	0.000327126	FAS/TNF/MAP3K5/SNCA/MYC/XDH	6
BP	GO:0051402	neuron apoptotic process	8/72	278/18870	1.06E-05	0.000515899	0.000347051	FAS/MCL1/TNF/CLU/MAP3K5/SNCA/PPARGC1A/MAG	8
BP	GO:0008652	amino acid biosynthetic process	5/72	77/18870	1.12E-05	0.0005336	0.000358959	CBS/PSAT1/OAT/OTC/BHMT	5
BP	GO:0031668	cellular response to extracellular stimulus	8/72	281/18870	1.15E-05	0.000535816	0.00036045	FAS/CBS/MAP3K5/AOC1/ALB/CASR/FOS/FGF23	8
BP	GO:0045860	positive regulation of protein kinase activity	8/72	282/18870	1.18E-05	0.000539222	0.00036274	MAP2K1/TNF/CLU/MAP3K5/SNCA/FLT3/IGF1/NRG1	8
BP	GO:0043410	positive regulation of MAPK cascade	10/72	474/18870	1.21E-05	0.00054337	0.000365531	MAP2K1/TNF/MAP3K5/FLT3/TGFA/XDH/IGF1/CASR/NRG1/FGF23	10
BP	GO:0019627	urea metabolic process	3/72	13/18870	1.48E-05	0.000629907	0.000423745	AGMAT/ARG1/OTC	3
BP	GO:0051610	serotonin uptake	3/72	13/18870	1.48E-05	0.000629907	0.000423745	SLC22A3/SNCA/SLC22A1	3
BP	GO:0071941	nitrogen cycle metabolic process	3/72	13/18870	1.48E-05	0.000629907	0.000423745	AGMAT/ARG1/OTC	3
BP	GO:1902047	polyamine transmembrane transport	3/72	14/18870	1.88E-05	0.000785477	0.000528399	SLC22A3/ATP13A4/SLC22A1	3
BP	GO:2000628	regulation of miRNA metabolic process	5/72	86/18870	1.92E-05	0.000789547	0.000531137	TNF/MYC/JUN/FOS/ESR1	5
BP	GO:0062013	positive regulation of small molecule metabolic process	6/72	147/18870	2.06E-05	0.000832867	0.000560279	TNF/SNCA/PPARGC1A/IGF1/PTGS2/NNMT	6
BP	GO:0031960	response to corticosteroid	6/72	149/18870	2.23E-05	0.000884095	0.00059474	TNF/MAOB/FLT3/PTGS2/TAT/FOS	6
BP	GO:0140747	regulation of ncRNA transcription	5/72	92/18870	2.67E-05	0.001041444	0.000700591	TNF/MYC/JUN/FOS/ESR1	5
BP	GO:0007584	response to nutrient	6/72	155/18870	2.79E-05	0.001069207	0.000719267	CBS/CAT/OTC/PTGS2/CASR/FGF23	6
BP	GO:0015846	polyamine transport	3/72	16/18870	2.88E-05	0.001074005	0.000722495	SLC22A3/ATP13A4/SLC22A1	3
BP	GO:0010950	positive regulation of endopeptidase activity	6/72	156/18870	2.89E-05	0.001074005	0.000722495	FAS/TNF/MAP3K5/SNCA/MYC/XDH	6
BP	GO:0090494	dopamine uptake	3/72	17/18870	3.49E-05	0.001276234	0.000858537	SLC22A3/SNCA/SLC22A1	3
BP	GO:0048661	positive regulation of smooth muscle cell proliferation	5/72	98/18870	3.62E-05	0.00128776	0.00086629	TNF/MAP3K5/JUN/IGF1/PTGS2	5
BP	GO:0001774	microglial cell activation	4/72	49/18870	3.63E-05	0.00128776	0.00086629	TNF/CLU/SNCA/TLR2	4
BP	GO:0043281	regulation of cysteine-type endopeptidase activity involved in apoptotic process	6/72	163/18870	3.70E-05	0.001293565	0.000870196	FAS/TNF/MAP3K5/SNCA/MYC/XDH	6
BP	GO:0098869	cellular oxidant detoxification	5/72	99/18870	3.80E-05	0.001311667	0.000882373	PTGS1/CAT/MPO/ALB/PTGS2	5
BP	GO:0070371	ERK1 and ERK2 cascade	8/72	336/18870	4.13E-05	0.001398221	0.000940599	MAP2K1/TNF/MYC/EPHA2/IGF1/CASR/NRG1/FGF23	8
BP	GO:0090493	catecholamine uptake	3/72	18/18870	4.17E-05	0.001398221	0.000940599	SLC22A3/SNCA/SLC22A1	3
BP	GO:0033002	muscle cell proliferation	7/72	247/18870	4.32E-05	0.001427498	0.000960294	TNF/MAP3K5/JUN/PPARGC1A/IGF1/PTGS2/FOS	7
BP	GO:0002269	leukocyte activation involved in inflammatory response	4/72	52/18870	4.59E-05	0.001457291	0.000980336	TNF/CLU/SNCA/TLR2	4
BP	GO:1902895	positive regulation of miRNA transcription	4/72	52/18870	4.59E-05	0.001457291	0.000980336	TNF/MYC/JUN/FOS	4
BP	GO:1904707	positive regulation of vascular associated smooth muscle cell proliferation	4/72	52/18870	4.59E-05	0.001457291	0.000980336	TNF/MAP3K5/JUN/IGF1	4
BP	GO:0010952	positive regulation of peptidase activity	6/72	170/18870	4.68E-05	0.001464311	0.000985058	FAS/TNF/MAP3K5/SNCA/MYC/XDH	6
BP	GO:0031669	cellular response to nutrient levels	7/72	251/18870	4.78E-05	0.001474227	0.000991729	FAS/MAP3K5/AOC1/ALB/CASR/FOS/FGF23	7
BP	GO:0048660	regulation of smooth muscle cell proliferation	6/72	171/18870	4.83E-05	0.001474227	0.000991729	TNF/MAP3K5/JUN/PPARGC1A/IGF1/PTGS2	6
BP	GO:0010586	miRNA metabolic process	5/72	105/18870	5.04E-05	0.001519524	0.001022201	TNF/MYC/JUN/FOS/ESR1	5
BP	GO:0034599	cellular response to oxidative stress	7/72	255/18870	5.28E-05	0.001529447	0.001028876	MAP3K5/SNCA/JUN/CAT/MPO/PPARGC1A/FOS	7
BP	GO:0032496	response to lipopolysaccharide	8/72	348/18870	5.29E-05	0.001529447	0.001028876	TNF/MAOB/SNCA/CXCL8/TLR2/MPO/PTGS2/FOS	8
BP	GO:0071453	cellular response to oxygen levels	6/72	174/18870	5.32E-05	0.001529447	0.001028876	FAS/CBS/MYC/PTGS2/CASR/FOS	6
BP	GO:0042743	hydrogen peroxide metabolic process	4/72	54/18870	5.33E-05	0.001529447	0.001028876	MAOB/SNCA/CAT/MPO	4
BP	GO:0048659	smooth muscle cell proliferation	6/72	175/18870	5.50E-05	0.001557117	0.00104749	TNF/MAP3K5/JUN/PPARGC1A/IGF1/PTGS2	6
BP	GO:0046942	carboxylic acid transport	8/72	351/18870	5.62E-05	0.001573071	0.001058223	TNF/SLC22A3/SNCA/PLA2G4A/SLC7A2/PTGS2/CASR/SLC22A1	8
BP	GO:0015849	organic acid transport	8/72	352/18870	5.73E-05	0.001585438	0.001066542	TNF/SLC22A3/SNCA/PLA2G4A/SLC7A2/PTGS2/CASR/SLC22A1	8
BP	GO:0042359	vitamin D metabolic process	3/72	20/18870	5.80E-05	0.001585438	0.001066542	TNF/CYP11A1/FGF23	3
BP	GO:0006766	vitamin metabolic process	5/72	109/18870	6.03E-05	0.001631072	0.001097241	TNF/CYP11A1/PSAT1/NNMT/FGF23	5
BP	GO:0015718	monocarboxylic acid transport	6/72	179/18870	6.23E-05	0.001665848	0.001120634	TNF/SLC22A3/PLA2G4A/PTGS2/CASR/SLC22A1	6
BP	GO:0042116	macrophage activation	5/72	110/18870	6.30E-05	0.001665848	0.001120634	TNF/CLU/SNCA/TLR2/PLA2G4A	5
BP	GO:0061900	glial cell activation	4/72	57/18870	6.60E-05	0.001727429	0.001162061	TNF/CLU/SNCA/TLR2	4
BP	GO:0032355	response to estradiol	5/72	113/18870	7.16E-05	0.001852473	0.001246179	NRIP1/CD38/CAT/PTGS2/ESR1	5
BP	GO:1902074	response to salt	8/72	366/18870	7.53E-05	0.001926645	0.001296076	TNF/KCNMA1/CAT/AOC1/PTGS2/CASR/FOS/FGF23	8
BP	GO:0032872	regulation of stress-activated MAPK cascade	6/72	186/18870	7.71E-05	0.001950657	0.001312229	FAS/MAP2K1/TNF/MAP3K5/MYC/XDH	6
BP	GO:0015874	norepinephrine transport	3/72	22/18870	7.79E-05	0.001950657	0.001312229	SLC22A3/SNCA/SLC22A1	3
BP	GO:0002237	response to molecule of bacterial origin	8/72	369/18870	7.97E-05	0.001975635	0.001329031	TNF/MAOB/SNCA/CXCL8/TLR2/MPO/PTGS2/FOS	8
BP	GO:0070302	regulation of stress-activated protein kinase signaling cascade	6/72	189/18870	8.42E-05	0.002065334	0.001389373	FAS/MAP2K1/TNF/MAP3K5/MYC/XDH	6
BP	GO:0097164	ammonium ion metabolic process	3/72	23/18870	8.93E-05	0.002168636	0.001458866	SLC22A3/HDC/DMGDH	3
BP	GO:1990748	cellular detoxification	5/72	119/18870	9.15E-05	0.002200644	0.001480398	PTGS1/CAT/MPO/ALB/PTGS2	5
BP	GO:2000116	regulation of cysteine-type endopeptidase activity	6/72	195/18870	1.00E-04	0.002379491	0.00160071	FAS/TNF/MAP3K5/SNCA/MYC/XDH	6
BP	GO:2000630	positive regulation of miRNA metabolic process	4/72	64/18870	0.000104123	0.002453597	0.001650562	TNF/MYC/JUN/FOS	4
BP	GO:0022010	central nervous system myelination	3/72	27/18870	0.000145877	0.003370747	0.002267539	CLU/TLR2/MAG	3
BP	GO:0032291	axon ensheathment in central nervous system	3/72	27/18870	0.000145877	0.003370747	0.002267539	CLU/TLR2/MAG	3
BP	GO:0030879	mammary gland development	5/72	133/18870	0.000154575	0.003537399	0.002379648	TGFA/EPHA2/XDH/NRG1/ESR1	5
BP	GO:0009612	response to mechanical stimulus	6/72	213/18870	0.000161984	0.003624172	0.002438021	FAS/TNF/MPO/MAG/PTGS2/FOS	6
BP	GO:0015732	prostaglandin transport	3/72	28/18870	0.000162935	0.003624172	0.002438021	PLA2G4A/PTGS2/SLC22A1	3
BP	GO:0042398	cellular modified amino acid biosynthetic process	3/72	28/18870	0.000162935	0.003624172	0.002438021	ALDH9A1/GATM/BBOX1	3
BP	GO:0014823	response to activity	4/72	72/18870	0.000164764	0.003630903	0.002442549	TNF/CAT/PPARGC1A/FOS	4
BP	GO:0098781	ncRNA transcription	5/72	136/18870	0.000171583	0.003746485	0.002520303	TNF/MYC/JUN/FOS/ESR1	5
BP	GO:0042594	response to starvation	6/72	218/18870	0.000183719	0.003939197	0.002649942	FAS/MAP3K5/PPARGC1A/AOC1/ALB/FOS	6
BP	GO:0070374	positive regulation of ERK1 and ERK2 cascade	6/72	218/18870	0.000183719	0.003939197	0.002649942	MAP2K1/TNF/IGF1/CASR/NRG1/FGF23	6
BP	GO:0070372	regulation of ERK1 and ERK2 cascade	7/72	313/18870	0.000189127	0.004018938	0.002703585	MAP2K1/TNF/EPHA2/IGF1/CASR/NRG1/FGF23	7
BP	GO:0071902	positive regulation of protein serine/threonine kinase activity	5/72	140/18870	0.000196441	0.004137437	0.0027833	MAP2K1/TNF/MAP3K5/SNCA/FLT3	5
BP	GO:0097193	intrinsic apoptotic signaling pathway	7/72	319/18870	0.000212412	0.004434569	0.002983184	MCL1/TNF/CLU/MAP3K5/MYC/EPHA2/PTGS2	7
BP	GO:0042744	hydrogen peroxide catabolic process	3/72	31/18870	0.000221736	0.004588971	0.003087052	SNCA/CAT/MPO	3
BP	GO:0046209	nitric oxide metabolic process	4/72	78/18870	0.000224544	0.004607024	0.003099196	TNF/CLU/TLR2/PTGS2	4
BP	GO:2001057	reactive nitrogen species metabolic process	4/72	79/18870	0.000235842	0.004797464	0.003227308	TNF/CLU/TLR2/PTGS2	4
BP	GO:0001516	prostaglandin biosynthetic process	3/72	32/18870	0.000244006	0.004839448	0.003255551	PTGS1/PLA2G4A/PTGS2	3
BP	GO:0045907	positive regulation of vasoconstriction	3/72	32/18870	0.000244006	0.004839448	0.003255551	CD38/PTGS2/CASR	3
BP	GO:0046457	prostanoid biosynthetic process	3/72	32/18870	0.000244006	0.004839448	0.003255551	PTGS1/PLA2G4A/PTGS2	3
BP	GO:0071456	cellular response to hypoxia	5/72	147/18870	0.000246452	0.004847569	0.003261014	CBS/MYC/PTGS2/CASR/FOS	5
BP	GO:0043523	regulation of neuron apoptotic process	6/72	232/18870	0.00025704	0.005014391	0.003373237	MCL1/TNF/CLU/SNCA/PPARGC1A/MAG	6
BP	GO:0045913	positive regulation of carbohydrate metabolic process	4/72	81/18870	0.000259656	0.005024238	0.003379861	SNCA/PPARGC1A/IGF1/NNMT	4
BP	GO:0015711	organic anion transport	8/72	443/18870	0.000278444	0.005301582	0.003566434	TNF/SLC22A3/SNCA/PLA2G4A/SLC7A2/PTGS2/CASR/SLC22A1	8
BP	GO:0048732	gland development	8/72	443/18870	0.000278444	0.005301582	0.003566434	MAP2K1/TNF/TGFA/EPHA2/XDH/OTC/NRG1/ESR1	8
BP	GO:0001503	ossification	8/72	444/18870	0.000282697	0.005339828	0.003592162	CBS/TNF/CAT/EPHA2/IGF1/PTGS2/CASR/FGF23	8
BP	GO:0042310	vasoconstriction	4/72	83/18870	0.000285152	0.005343788	0.003594826	CD38/CRP/PTGS2/CASR	4
BP	GO:0000096	sulfur amino acid metabolic process	3/72	34/18870	0.000292775	0.00544379	0.003662098	CBS/MAT1A/BHMT	3
BP	GO:0062012	regulation of small molecule metabolic process	7/72	337/18870	0.000296514	0.005470571	0.003680114	TNF/SNCA/PPARGC1A/IGF1/PTGS2/BHMT/NNMT	7
BP	GO:0034614	cellular response to reactive oxygen species	5/72	154/18870	0.00030561	0.005595005	0.003763822	MAP3K5/JUN/CAT/MPO/FOS	5
BP	GO:0072524	pyridine-containing compound metabolic process	4/72	85/18870	0.000312397	0.005675612	0.003818048	PNP/CD38/PSAT1/NNMT	4
BP	GO:0002274	myeloid leukocyte activation	6/72	241/18870	0.000315181	0.005682816	0.003822894	TNF/CLU/SNCA/CXCL8/TLR2/PLA2G4A	6
BP	GO:0098810	neurotransmitter reuptake	3/72	35/18870	0.000319349	0.005714658	0.003844314	SLC22A3/SNCA/SLC22A1	3
BP	GO:0048754	branching morphogenesis of an epithelial tube	5/72	156/18870	0.000324338	0.005760627	0.003875238	TNF/MYC/EPHA2/CASR/ESR1	5
BP	GO:0051091	positive regulation of DNA-binding transcription factor activity	6/72	244/18870	0.000336699	0.005935881	0.003993134	TNF/CLU/TRIM22/TLR2/PPARGC1A/ESR1	6
BP	GO:0036294	cellular response to decreased oxygen levels	5/72	158/18870	0.000343924	0.005974735	0.004019271	CBS/MYC/PTGS2/CASR/FOS	5
BP	GO:0098754	detoxification	5/72	158/18870	0.000343924	0.005974735	0.004019271	PTGS1/CAT/MPO/ALB/PTGS2	5
BP	GO:0015844	monoamine transport	4/72	89/18870	0.000372412	0.006315831	0.00424873	MAOB/SLC22A3/SNCA/SLC22A1	4
BP	GO:0045862	positive regulation of proteolysis	7/72	350/18870	0.000372496	0.006315831	0.00424873	FAS/TNF/CLU/MAP3K5/SNCA/MYC/XDH	7
BP	GO:0070661	leukocyte proliferation	7/72	350/18870	0.000372496	0.006315831	0.00424873	PNP/CLU/CD38/FLT3/ARG1/IGF1/CRP	7
BP	GO:0006163	purine nucleotide metabolic process	8/72	463/18870	0.000374173	0.006315831	0.00424873	PNP/SNCA/TJP2/CD38/PPARGC1A/EPHA2/XDH/NNMT	8
BP	GO:0033280	response to vitamin D	3/72	37/18870	0.000377052	0.00631961	0.004251272	PTGS2/CASR/FGF23	3
BP	GO:0010001	glial cell differentiation	6/72	252/18870	0.000399749	0.006653171	0.004475662	MAP2K1/TNF/CLU/TLR2/LAMA2/MAG	6
BP	GO:0035633	maintenance of blood-brain barrier	3/72	38/18870	0.000408254	0.006655096	0.004476957	TJP2/LAMA2/PTGS2	3
BP	GO:0042401	biogenic amine biosynthetic process	3/72	38/18870	0.000408254	0.006655096	0.004476957	AGMAT/SNCA/HDC	3
BP	GO:0045429	positive regulation of nitric oxide biosynthetic process	3/72	38/18870	0.000408254	0.006655096	0.004476957	TNF/CLU/PTGS2	3
BP	GO:1904705	regulation of vascular associated smooth muscle cell proliferation	4/72	93/18870	0.000440258	0.007045246	0.004739416	TNF/MAP3K5/JUN/IGF1	4
BP	GO:0009309	amine biosynthetic process	3/72	39/18870	0.000441068	0.007045246	0.004739416	AGMAT/SNCA/HDC	3
BP	GO:1904407	positive regulation of nitric oxide metabolic process	3/72	39/18870	0.000441068	0.007045246	0.004739416	TNF/CLU/PTGS2	3
BP	GO:1903829	positive regulation of protein localization	8/72	476/18870	0.000449699	0.00713523	0.004799949	TNF/SNCA/CD38/TLR2/EPHA2/IGF1/PTGS2/CASR	8
BP	GO:0034612	response to tumor necrosis factor	6/72	259/18870	0.000462181	0.007284713	0.004900508	FAS/TNF/MAP3K5/CXCL8/PTGS2/FOS	6
BP	GO:0050673	epithelial cell proliferation	8/72	480/18870	0.000475287	0.007328751	0.004930133	MAP2K1/TNF/MYC/TGFA/EPHA2/XDH/IGF1/ESR1	8
BP	GO:0009167	purine ribonucleoside monophosphate metabolic process	3/72	40/18870	0.000475529	0.007328751	0.004930133	PNP/TJP2/XDH	3
BP	GO:0032570	response to progesterone	3/72	40/18870	0.000475529	0.007328751	0.004930133	CD38/TLR2/FOS	3
BP	GO:1990874	vascular associated smooth muscle cell proliferation	4/72	95/18870	0.000477293	0.007328751	0.004930133	TNF/MAP3K5/JUN/IGF1	4
BP	GO:0023061	signal release	8/72	484/18870	0.000502047	0.007659428	0.005152583	TNF/MAOB/SNCA/CD38/PLA2G4A/PTGS2/CASR/FGF23	8
BP	GO:0051048	negative regulation of secretion	5/72	172/18870	0.000507231	0.00768923	0.005172631	TNF/MAOB/SNCA/NRG1/FGF23	5
BP	GO:0150077	regulation of neuroinflammatory response	3/72	41/18870	0.000511671	0.007707449	0.005184887	TNF/IGF1/PTGS2	3
BP	GO:0009126	purine nucleoside monophosphate metabolic process	3/72	42/18870	0.000549527	0.008225626	0.005533471	PNP/TJP2/XDH	3
BP	GO:0072521	purine-containing compound metabolic process	8/72	493/18870	0.000566753	0.008430453	0.00567126	PNP/SNCA/TJP2/CD38/PPARGC1A/EPHA2/XDH/NNMT	8
BP	GO:0009267	cellular response to starvation	5/72	179/18870	0.000607983	0.00886778	0.005965455	FAS/MAP3K5/AOC1/ALB/FOS	5
BP	GO:0008630	intrinsic apoptotic signaling pathway in response to DNA damage	4/72	102/18870	0.000624464	0.00886778	0.005965455	MCL1/TNF/CLU/EPHA2	4
BP	GO:0045840	positive regulation of mitotic nuclear division	3/72	44/18870	0.000630513	0.00886778	0.005965455	TNF/TGFA/IGF1	3
BP	GO:0006591	ornithine metabolic process	2/72	10/18870	0.000633413	0.00886778	0.005965455	ARG1/OTC	2
BP	GO:0009128	purine nucleoside monophosphate catabolic process	2/72	10/18870	0.000633413	0.00886778	0.005965455	PNP/XDH	2
BP	GO:0009155	purine deoxyribonucleotide catabolic process	2/72	10/18870	0.000633413	0.00886778	0.005965455	PNP/XDH	2
BP	GO:0009169	purine ribonucleoside monophosphate catabolic process	2/72	10/18870	0.000633413	0.00886778	0.005965455	PNP/XDH	2
BP	GO:0009170	purine deoxyribonucleoside monophosphate metabolic process	2/72	10/18870	0.000633413	0.00886778	0.005965455	PNP/XDH	2
BP	GO:0071374	cellular response to parathyroid hormone stimulus	2/72	10/18870	0.000633413	0.00886778	0.005965455	FOS/FGF23	2
BP	GO:1901856	negative regulation of cellular respiration	2/72	10/18870	0.000633413	0.00886778	0.005965455	TNF/SNCA	2
BP	GO:0001504	neurotransmitter uptake	3/72	45/18870	0.000673708	0.009268353	0.006234925	SLC22A3/SNCA/SLC22A1	3
BP	GO:0006775	fat-soluble vitamin metabolic process	3/72	45/18870	0.000673708	0.009268353	0.006234925	TNF/CYP11A1/FGF23	3
BP	GO:0010907	positive regulation of glucose metabolic process	3/72	45/18870	0.000673708	0.009268353	0.006234925	PPARGC1A/IGF1/NNMT	3
BP	GO:0043255	regulation of carbohydrate biosynthetic process	4/72	105/18870	0.000696432	0.009525911	0.006408187	SNCA/PPARGC1A/IGF1/NNMT	4
BP	GO:0032768	regulation of monooxygenase activity	3/72	46/18870	0.000718746	0.009774946	0.006575715	TNF/SNCA/FGF23	3
BP	GO:0007565	female pregnancy	5/72	186/18870	0.000723072	0.009777906	0.006577707	CBS/CD38/PTGS2/FOS/ESR1	5
BP	GO:0061138	morphogenesis of a branching epithelium	5/72	187/18870	0.000740756	0.009935029	0.006683405	TNF/MYC/EPHA2/CASR/ESR1	5
BP	GO:0042311	vasodilation	3/72	47/18870	0.000765659	0.009935029	0.006683405	TNF/KCNMA1/CASR	3
BP	GO:0051353	positive regulation of oxidoreductase activity	3/72	47/18870	0.000765659	0.009935029	0.006683405	TNF/SNCA/FGF23	3
BP	GO:0000098	sulfur amino acid catabolic process	2/72	11/18870	0.000772261	0.009935029	0.006683405	CBS/MAT1A	2
BP	GO:0001660	fever generation	2/72	11/18870	0.000772261	0.009935029	0.006683405	TNF/PTGS2	2
BP	GO:0006527	arginine catabolic process	2/72	11/18870	0.000772261	0.009935029	0.006683405	OAT/ARG1	2
BP	GO:0009120	deoxyribonucleoside metabolic process	2/72	11/18870	0.000772261	0.009935029	0.006683405	PNP/XDH	2
BP	GO:0048241	epinephrine transport	2/72	11/18870	0.000772261	0.009935029	0.006683405	SLC22A3/SLC22A1	2
BP	GO:1901998	toxin transport	2/72	11/18870	0.000772261	0.009935029	0.006683405	SLC22A3/SLC22A1	2
BP	GO:2001233	regulation of apoptotic signaling pathway	7/72	398/18870	0.000798418	0.010148976	0.006827329	FAS/MCL1/TNF/CLU/MYC/IGF1/PTGS2	7
BP	GO:0052548	regulation of endopeptidase activity	6/72	288/18870	0.000806011	0.010148976	0.006827329	FAS/TNF/MAP3K5/SNCA/MYC/XDH	6
BP	GO:1903532	positive regulation of secretion by cell	6/72	288/18870	0.000806011	0.010148976	0.006827329	SNCA/CD38/TLR2/PLA2G4A/IGF1/CASR	6
BP	GO:0006953	acute-phase response	3/72	48/18870	0.000814477	0.010148976	0.006827329	TNF/CRP/PTGS2	3
BP	GO:0014003	oligodendrocyte development	3/72	48/18870	0.000814477	0.010148976	0.006827329	CLU/TLR2/MAG	3
BP	GO:1902003	regulation of amyloid-beta formation	3/72	48/18870	0.000814477	0.010148976	0.006827329	TNF/CLU/IGF1	3
BP	GO:0045445	myoblast differentiation	4/72	110/18870	0.00082914	0.010277877	0.006914043	TNF/MAP3K5/IGF1/NRG1	4
BP	GO:0043457	regulation of cellular respiration	3/72	49/18870	0.00086523	0.01066968	0.007177613	TNF/SNCA/PPARGC1A	3
BP	GO:0006693	prostaglandin metabolic process	3/72	50/18870	0.00091795	0.011168196	0.007512971	PTGS1/PLA2G4A/PTGS2	3
BP	GO:0009437	carnitine metabolic process	2/72	12/18870	0.000924426	0.011168196	0.007512971	ALDH9A1/BBOX1	2
BP	GO:0031650	regulation of heat generation	2/72	12/18870	0.000924426	0.011168196	0.007512971	TNF/PTGS2	2
BP	GO:0032782	bile acid secretion	2/72	12/18870	0.000924426	0.011168196	0.007512971	TNF/CASR	2
BP	GO:0006692	prostanoid metabolic process	3/72	51/18870	0.000972665	0.011691627	0.007865088	PTGS1/PLA2G4A/PTGS2	3
BP	GO:0071248	cellular response to metal ion	5/72	200/18870	0.001001292	0.011975255	0.008055888	SNCA/JUN/AOC1/PTGS2/FOS	5
BP	GO:0006636	unsaturated fatty acid biosynthetic process	3/72	52/18870	0.001029404	0.012249908	0.00824065	PTGS1/PLA2G4A/PTGS2	3
BP	GO:0001763	morphogenesis of a branching structure	5/72	203/18870	0.001070016	0.012652417	0.008511423	TNF/MYC/EPHA2/CASR/ESR1	5
BP	GO:0050830	defense response to Gram-positive bacterium	4/72	118/18870	0.001077164	0.012652417	0.008511423	TNF/TLR2/EPHA2/CRP	4
BP	GO:0048146	positive regulation of fibroblast proliferation	3/72	53/18870	0.001088197	0.012652417	0.008511423	MYC/IGF1/ESR1	3
BP	GO:0006563	L-serine metabolic process	2/72	13/18870	0.001089809	0.012652417	0.008511423	CBS/PSAT1	2
BP	GO:0071107	response to parathyroid hormone	2/72	13/18870	0.001089809	0.012652417	0.008511423	FOS/FGF23	2
BP	GO:0000302	response to reactive oxygen species	5/72	205/18870	0.001117739	0.012913679	0.008687176	MAP3K5/JUN/CAT/MPO/FOS	5
BP	GO:0051222	positive regulation of protein transport	6/72	308/18870	0.001139907	0.013069222	0.008791812	TNF/CD38/TLR2/IGF1/PTGS2/CASR	6
BP	GO:0044703	multi-organism reproductive process	5/72	206/18870	0.001142184	0.013069222	0.008791812	CBS/CD38/PTGS2/FOS/ESR1	5
BP	GO:0051047	positive regulation of secretion	6/72	310/18870	0.001178375	0.013390642	0.009008035	SNCA/CD38/TLR2/PLA2G4A/IGF1/CASR	6
BP	GO:0045471	response to ethanol	4/72	121/18870	0.001182298	0.013390642	0.009008035	TNF/MAOB/CAT/FOS	4
BP	GO:1901654	response to ketone	5/72	208/18870	0.001192263	0.013390642	0.009008035	MAOB/CD38/TLR2/TAT/FOS	5
BP	GO:0015872	dopamine transport	3/72	55/18870	0.001212054	0.013390642	0.009008035	SLC22A3/SNCA/SLC22A1	3
BP	GO:1902991	regulation of amyloid precursor protein catabolic process	3/72	55/18870	0.001212054	0.013390642	0.009008035	TNF/CLU/IGF1	3
BP	GO:0052547	regulation of peptidase activity	6/72	312/18870	0.001217832	0.013390642	0.009008035	FAS/TNF/MAP3K5/SNCA/MYC/XDH	6
BP	GO:0021782	glial cell development	4/72	122/18870	0.001218885	0.013390642	0.009008035	TNF/CLU/TLR2/MAG	4
BP	GO:0022612	gland morphogenesis	4/72	122/18870	0.001218885	0.013390642	0.009008035	TNF/TGFA/EPHA2/ESR1	4
BP	GO:0032943	mononuclear cell proliferation	6/72	314/18870	0.001258296	0.013390642	0.009008035	PNP/CD38/FLT3/ARG1/IGF1/CRP	6
BP	GO:0009158	ribonucleoside monophosphate catabolic process	2/72	14/18870	0.001268309	0.013390642	0.009008035	PNP/XDH	2
BP	GO:0009159	deoxyribonucleoside monophosphate catabolic process	2/72	14/18870	0.001268309	0.013390642	0.009008035	PNP/XDH	2
BP	GO:0032621	interleukin-18 production	2/72	14/18870	0.001268309	0.013390642	0.009008035	TNF/TLR2	2
BP	GO:0032661	regulation of interleukin-18 production	2/72	14/18870	0.001268309	0.013390642	0.009008035	TNF/TLR2	2
BP	GO:0042762	regulation of sulfur metabolic process	2/72	14/18870	0.001268309	0.013390642	0.009008035	SNCA/BHMT	2
BP	GO:0050667	homocysteine metabolic process	2/72	14/18870	0.001268309	0.013390642	0.009008035	CBS/BHMT	2
BP	GO:0051412	response to corticosterone	2/72	14/18870	0.001268309	0.013390642	0.009008035	MAOB/FOS	2
BP	GO:0001836	release of cytochrome c from mitochondria	3/72	56/18870	0.001277175	0.013390642	0.009008035	MCL1/CLU/IGF1	3
BP	GO:0034205	amyloid-beta formation	3/72	56/18870	0.001277175	0.013390642	0.009008035	TNF/CLU/IGF1	3
BP	GO:0070542	response to fatty acid	3/72	56/18870	0.001277175	0.013390642	0.009008035	TLR2/CAT/PTGS2	3
BP	GO:0045446	endothelial cell differentiation	4/72	124/18870	0.001294428	0.013512007	0.009089678	TNF/TJP2/XDH/NRG1	4
BP	GO:0006690	icosanoid metabolic process	4/72	125/18870	0.001333401	0.013852006	0.0093184	PTGS1/TLR2/PLA2G4A/PTGS2	4
BP	GO:0006584	catecholamine metabolic process	3/72	57/18870	0.001344459	0.013852006	0.0093184	MAOB/SNCA/HDC	3
BP	GO:0009712	catechol-containing compound metabolic process	3/72	57/18870	0.001344459	0.013852006	0.0093184	MAOB/SNCA/HDC	3
BP	GO:0044706	multi-multicellular organism process	5/72	216/18870	0.001408996	0.014259177	0.009592308	CBS/CD38/PTGS2/FOS/ESR1	5
BP	GO:0019369	arachidonic acid metabolic process	3/72	58/18870	0.001413935	0.014259177	0.009592308	PTGS1/PLA2G4A/PTGS2	3
BP	GO:0031102	neuron projection regeneration	3/72	58/18870	0.001413935	0.014259177	0.009592308	MAP2K1/OMG/MAG	3
BP	GO:0045428	regulation of nitric oxide biosynthetic process	3/72	58/18870	0.001413935	0.014259177	0.009592308	TNF/CLU/PTGS2	3
BP	GO:1903409	reactive oxygen species biosynthetic process	3/72	58/18870	0.001413935	0.014259177	0.009592308	MAOB/SNCA/MPO	3
BP	GO:0061684	chaperone-mediated autophagy	2/72	15/18870	0.001459825	0.014659848	0.009861844	CLU/SNCA	2
BP	GO:1904951	positive regulation of establishment of protein localization	6/72	324/18870	0.00147631	0.01467135	0.009869581	TNF/CD38/TLR2/IGF1/PTGS2/CASR	6
BP	GO:0009161	ribonucleoside monophosphate metabolic process	3/72	59/18870	0.001485628	0.01467135	0.009869581	PNP/TJP2/XDH	3
BP	GO:0046686	response to cadmium ion	3/72	59/18870	0.001485628	0.01467135	0.009869581	JUN/CAT/FOS	3
BP	GO:0060135	maternal process involved in female pregnancy	3/72	59/18870	0.001485628	0.01467135	0.009869581	CBS/PTGS2/ESR1	3
BP	GO:0051785	positive regulation of nuclear division	3/72	60/18870	0.001559565	0.015212147	0.010233382	TNF/TGFA/IGF1	3
BP	GO:0080164	regulation of nitric oxide metabolic process	3/72	60/18870	0.001559565	0.015212147	0.010233382	TNF/CLU/PTGS2	3
BP	GO:0097300	programmed necrotic cell death	3/72	60/18870	0.001559565	0.015212147	0.010233382	FAS/TNF/MAP3K5	3
BP	GO:0046456	icosanoid biosynthetic process	3/72	61/18870	0.00163577	0.015890338	0.010689608	PTGS1/PLA2G4A/PTGS2	3
BP	GO:0006555	methionine metabolic process	2/72	16/18870	0.00166426	0.015971526	0.010744224	MAT1A/BHMT	2
BP	GO:0009084	glutamine family amino acid biosynthetic process	2/72	16/18870	0.00166426	0.015971526	0.010744224	OAT/OTC	2
BP	GO:0009151	purine deoxyribonucleotide metabolic process	2/72	16/18870	0.00166426	0.015971526	0.010744224	PNP/XDH	2
BP	GO:0015695	organic cation transport	3/72	62/18870	0.00171427	0.016367402	0.011010534	SLC22A3/SNCA/SLC22A1	3
BP	GO:0042180	cellular ketone metabolic process	5/72	226/18870	0.001719265	0.016367402	0.011010534	SNCA/CYP11A1/PPARGC1A/PTGS2/BHMT	5
BP	GO:0071715	icosanoid transport	3/72	63/18870	0.001795088	0.017021156	0.011450322	PLA2G4A/PTGS2/SLC22A1	3
BP	GO:0071241	cellular response to inorganic substance	5/72	229/18870	0.001821427	0.017202369	0.011572226	SNCA/JUN/AOC1/PTGS2/FOS	5
BP	GO:0042063	gliogenesis	6/72	338/18870	0.001828663	0.017202438	0.011572273	MAP2K1/TNF/CLU/TLR2/LAMA2/MAG	6
BP	GO:0019229	regulation of vasoconstriction	3/72	64/18870	0.001878251	0.017223088	0.011586164	CD38/PTGS2/CASR	3
BP	GO:0031100	animal organ regeneration	3/72	64/18870	0.001878251	0.017223088	0.011586164	TNF/FLT3/NNMT	3
BP	GO:0000097	sulfur amino acid biosynthetic process	2/72	17/18870	0.001881514	0.017223088	0.011586164	CBS/BHMT	2
BP	GO:0007252	I-kappaB phosphorylation	2/72	17/18870	0.001881514	0.017223088	0.011586164	TNF/TLR2	2
BP	GO:0031649	heat generation	2/72	17/18870	0.001881514	0.017223088	0.011586164	TNF/PTGS2	2
BP	GO:0032310	prostaglandin secretion	2/72	17/18870	0.001881514	0.017223088	0.011586164	PLA2G4A/PTGS2	2
BP	GO:0036005	response to macrophage colony-stimulating factor	2/72	17/18870	0.001881514	0.017223088	0.011586164	TNF/TLR2	2
BP	GO:0043903	regulation of biological process involved in symbiotic interaction	3/72	65/18870	0.00196378	0.017814217	0.011983823	TRIM22/CXCL8/ARG1	3
BP	GO:0050435	amyloid-beta metabolic process	3/72	65/18870	0.00196378	0.017814217	0.011983823	TNF/CLU/IGF1	3
BP	GO:0043467	regulation of generation of precursor metabolites and energy	4/72	139/18870	0.001968546	0.017814217	0.011983823	TNF/SNCA/PPARGC1A/IGF1	4
BP	GO:0002573	myeloid leukocyte differentiation	5/72	235/18870	0.00203903	0.018357332	0.012349183	TNF/TLR2/MYC/EPHA2/FOS	5
BP	GO:0051051	negative regulation of transport	7/72	469/18870	0.002051152	0.018357332	0.012349183	TNF/MAOB/SNCA/TLR2/PTGS2/NRG1/FGF23	7
BP	GO:0042531	positive regulation of tyrosine phosphorylation of STAT protein	3/72	66/18870	0.002051702	0.018357332	0.012349183	TNF/FLT3/IGF1	3
BP	GO:0006595	polyamine metabolic process	2/72	18/18870	0.002111489	0.018543705	0.012474558	AGMAT/AOC1	2
BP	GO:0009125	nucleoside monophosphate catabolic process	2/72	18/18870	0.002111489	0.018543705	0.012474558	PNP/XDH	2
BP	GO:0038128	ERBB2 signaling pathway	2/72	18/18870	0.002111489	0.018543705	0.012474558	TGFA/NRG1	2
BP	GO:0042402	cellular biogenic amine catabolic process	2/72	18/18870	0.002111489	0.018543705	0.012474558	MAOB/DMGDH	2
BP	GO:0046040	IMP metabolic process	2/72	18/18870	0.002111489	0.018543705	0.012474558	PNP/XDH	2
BP	GO:0038034	signal transduction in absence of ligand	3/72	67/18870	0.002142038	0.018674177	0.012562328	FAS/MCL1/TNF	3
BP	GO:0097192	extrinsic apoptotic signaling pathway in absence of ligand	3/72	67/18870	0.002142038	0.018674177	0.012562328	FAS/MCL1/TNF	3
BP	GO:0071356	cellular response to tumor necrosis factor	5/72	238/18870	0.002154695	0.018715961	0.012590436	FAS/TNF/MAP3K5/CXCL8/FOS	5
BP	GO:0003158	endothelium development	4/72	143/18870	0.002182752	0.01882228	0.012661959	TNF/TJP2/XDH/NRG1	4
BP	GO:0034341	response to type II interferon	4/72	143/18870	0.002182752	0.01882228	0.012661959	TNF/SNCA/TLR2/ARG1	4
BP	GO:0006919	activation of cysteine-type endopeptidase activity involved in apoptotic process	3/72	68/18870	0.002234812	0.018961378	0.012755531	TNF/SNCA/XDH	3
BP	GO:0042987	amyloid precursor protein catabolic process	3/72	68/18870	0.002234812	0.018961378	0.012755531	TNF/CLU/IGF1	3
BP	GO:2000379	positive regulation of reactive oxygen species metabolic process	3/72	68/18870	0.002234812	0.018961378	0.012755531	SNCA/XDH/CRP	3
BP	GO:0010565	regulation of cellular ketone metabolic process	4/72	144/18870	0.002238717	0.018961378	0.012755531	SNCA/PPARGC1A/PTGS2/BHMT	4
BP	GO:0050714	positive regulation of protein secretion	4/72	144/18870	0.002238717	0.018961378	0.012755531	CD38/TLR2/IGF1/CASR	4
BP	GO:0042552	myelination	4/72	145/18870	0.002295666	0.019238328	0.012941839	TNF/CLU/TLR2/MAG	4
BP	GO:0045834	positive regulation of lipid metabolic process	4/72	145/18870	0.002295666	0.019238328	0.012941839	TNF/FLT3/PPARGC1A/PTGS2	4
BP	GO:2001235	positive regulation of apoptotic signaling pathway	4/72	145/18870	0.002295666	0.019238328	0.012941839	FAS/MCL1/TNF/MYC	4
BP	GO:0032944	regulation of mononuclear cell proliferation	5/72	242/18870	0.002316284	0.019343002	0.013012254	PNP/CD38/ARG1/IGF1/CRP	5
BP	GO:0070830	bicellular tight junction assembly	3/72	69/18870	0.002330047	0.019389899	0.013043802	TNF/EPHA2/CLDN2	3
BP	GO:0032026	response to magnesium ion	2/72	19/18870	0.002354088	0.019486457	0.013108758	SNCA/FGF23	2
BP	GO:2001234	negative regulation of apoptotic signaling pathway	5/72	243/18870	0.002358025	0.019486457	0.013108758	MCL1/TNF/CLU/IGF1/PTGS2	5
BP	GO:0007272	ensheathment of neurons	4/72	147/18870	0.002412548	0.019731494	0.013273597	TNF/CLU/TLR2/MAG	4
BP	GO:0008366	axon ensheathment	4/72	147/18870	0.002412548	0.019731494	0.013273597	TNF/CLU/TLR2/MAG	4
BP	GO:2000377	regulation of reactive oxygen species metabolic process	4/72	147/18870	0.002412548	0.019731494	0.013273597	TNF/SNCA/XDH/CRP	4
BP	GO:0051896	regulation of phosphatidylinositol 3-kinase/protein kinase B signal transduction	5/72	248/18870	0.002575004	0.020528361	0.013809658	TNF/FLT3/EPHA2/XDH/IGF1	5
BP	GO:0051092	positive regulation of NF-kappaB transcription factor activity	4/72	150/18870	0.002595464	0.020528361	0.013809658	TNF/CLU/TRIM22/TLR2	4
BP	GO:0009310	amine catabolic process	2/72	20/18870	0.002609214	0.020528361	0.013809658	MAOB/DMGDH	2
BP	GO:0042454	ribonucleoside catabolic process	2/72	20/18870	0.002609214	0.020528361	0.013809658	PNP/XDH	2
BP	GO:0043605	amide catabolic process	2/72	20/18870	0.002609214	0.020528361	0.013809658	OAT/XDH	2
BP	GO:0055093	response to hyperoxia	2/72	20/18870	0.002609214	0.020528361	0.013809658	FAS/CAT	2
BP	GO:0060749	mammary gland alveolus development	2/72	20/18870	0.002609214	0.020528361	0.013809658	TGFA/ESR1	2
BP	GO:0061377	mammary gland lobule development	2/72	20/18870	0.002609214	0.020528361	0.013809658	TGFA/ESR1	2
BP	GO:0090201	negative regulation of release of cytochrome c from mitochondria	2/72	20/18870	0.002609214	0.020528361	0.013809658	CLU/IGF1	2
BP	GO:1900221	regulation of amyloid-beta clearance	2/72	20/18870	0.002609214	0.020528361	0.013809658	TNF/CLU	2
BP	GO:1902004	positive regulation of amyloid-beta formation	2/72	20/18870	0.002609214	0.020528361	0.013809658	TNF/CLU	2
BP	GO:0006801	superoxide metabolic process	3/72	72/18870	0.002630735	0.020528361	0.013809658	CBS/MPO/CRP	3
BP	GO:0014015	positive regulation of gliogenesis	3/72	72/18870	0.002630735	0.020528361	0.013809658	TNF/TLR2/MAG	3
BP	GO:0071260	cellular response to mechanical stimulus	3/72	72/18870	0.002630735	0.020528361	0.013809658	FAS/MAG/PTGS2	3
BP	GO:0009150	purine ribonucleotide metabolic process	6/72	365/18870	0.002684835	0.020882051	0.014047589	PNP/SNCA/TJP2/PPARGC1A/EPHA2/XDH	6
BP	GO:0050729	positive regulation of inflammatory response	4/72	152/18870	0.00272257	0.021073644	0.014176476	TNF/SNCA/TLR2/PTGS2	4
BP	GO:0006809	nitric oxide biosynthetic process	3/72	73/18870	0.002736032	0.021073644	0.014176476	TNF/CLU/PTGS2	3
BP	GO:1904377	positive regulation of protein localization to cell periphery	3/72	73/18870	0.002736032	0.021073644	0.014176476	TNF/SNCA/EPHA2	3
BP	GO:0009070	serine family amino acid biosynthetic process	2/72	21/18870	0.00287677	0.021598465	0.014529529	CBS/PSAT1	2
BP	GO:0010288	response to lead ion	2/72	21/18870	0.00287677	0.021598465	0.014529529	CAT/PTGS2	2
BP	GO:0036480	neuron intrinsic apoptotic signaling pathway in response to oxidative stress	2/72	21/18870	0.00287677	0.021598465	0.014529529	MCL1/MAP3K5	2
BP	GO:0045722	positive regulation of gluconeogenesis	2/72	21/18870	0.00287677	0.021598465	0.014529529	PPARGC1A/NNMT	2
BP	GO:0046128	purine ribonucleoside metabolic process	2/72	21/18870	0.00287677	0.021598465	0.014529529	PNP/XDH	2
BP	GO:0060444	branching involved in mammary gland duct morphogenesis	2/72	21/18870	0.00287677	0.021598465	0.014529529	EPHA2/ESR1	2
BP	GO:0070886	positive regulation of calcineurin-NFAT signaling cascade	2/72	21/18870	0.00287677	0.021598465	0.014529529	TNF/IGF1	2
BP	GO:0106058	positive regulation of calcineurin-mediated signaling	2/72	21/18870	0.00287677	0.021598465	0.014529529	TNF/IGF1	2
BP	GO:0035924	cellular response to vascular endothelial growth factor stimulus	3/72	75/18870	0.002954352	0.022041872	0.014827814	FLT3/GAS1/XDH	3
BP	GO:0120192	tight junction assembly	3/72	75/18870	0.002954352	0.022041872	0.014827814	TNF/EPHA2/CLDN2	3
BP	GO:0001649	osteoblast differentiation	5/72	257/18870	0.003001638	0.022324681	0.015018063	TNF/CAT/EPHA2/IGF1/FGF23	5
BP	GO:0051937	catecholamine transport	3/72	76/18870	0.003067416	0.022742834	0.015299359	SLC22A3/SNCA/SLC22A1	3
BP	GO:0009713	catechol-containing compound biosynthetic process	2/72	22/18870	0.003156661	0.023026748	0.015490351	SNCA/HDC	2
BP	GO:0010888	negative regulation of lipid storage	2/72	22/18870	0.003156661	0.023026748	0.015490351	TNF/CRP	2
BP	GO:0042423	catecholamine biosynthetic process	2/72	22/18870	0.003156661	0.023026748	0.015490351	SNCA/HDC	2
BP	GO:0071305	cellular response to vitamin D	2/72	22/18870	0.003156661	0.023026748	0.015490351	CASR/FGF23	2
BP	GO:2000810	regulation of bicellular tight junction assembly	2/72	22/18870	0.003156661	0.023026748	0.015490351	TNF/EPHA2	2
BP	GO:0009123	nucleoside monophosphate metabolic process	3/72	77/18870	0.003183109	0.023026748	0.015490351	PNP/TJP2/XDH	3
BP	GO:0032890	regulation of organic acid transport	3/72	77/18870	0.003183109	0.023026748	0.015490351	TNF/SNCA/PLA2G4A	3
BP	GO:0043297	apical junction assembly	3/72	77/18870	0.003183109	0.023026748	0.015490351	TNF/EPHA2/CLDN2	3
BP	GO:0042509	regulation of tyrosine phosphorylation of STAT protein	3/72	78/18870	0.003301452	0.023810472	0.016017571	TNF/FLT3/IGF1	3
BP	GO:0044272	sulfur compound biosynthetic process	4/72	161/18870	0.003347638	0.024070629	0.016192582	CBS/SNCA/MAT1A/BHMT	4
BP	GO:0120254	olefinic compound metabolic process	4/72	162/18870	0.003422622	0.024535663	0.016505415	PTGS1/CYP11A1/PLA2G4A/PTGS2	4
BP	GO:0072574	hepatocyte proliferation	2/72	23/18870	0.003448791	0.024575218	0.016532024	TNF/TGFA	2
BP	GO:0072575	epithelial cell proliferation involved in liver morphogenesis	2/72	23/18870	0.003448791	0.024575218	0.016532024	TNF/TGFA	2
BP	GO:0050708	regulation of protein secretion	5/72	266/18870	0.003477265	0.024636119	0.016572993	TNF/CD38/TLR2/IGF1/CASR	5
BP	GO:0009259	ribonucleotide metabolic process	6/72	385/18870	0.00349157	0.024636119	0.016572993	PNP/SNCA/TJP2/PPARGC1A/EPHA2/XDH	6
BP	GO:0007254	JNK cascade	4/72	163/18870	0.003498743	0.024636119	0.016572993	MAPK10/TNF/MAP3K5/CASR	4
BP	GO:0043524	negative regulation of neuron apoptotic process	4/72	163/18870	0.003498743	0.024636119	0.016572993	CLU/SNCA/PPARGC1A/MAG	4
BP	GO:0070663	regulation of leukocyte proliferation	5/72	267/18870	0.00353327	0.024805848	0.016687172	PNP/CD38/ARG1/IGF1/CRP	5
BP	GO:0006970	response to osmotic stress	3/72	81/18870	0.003672565	0.025632566	0.017243314	TNF/KCNMA1/PTGS2	3
BP	GO:0120193	tight junction organization	3/72	81/18870	0.003672565	0.025632566	0.017243314	TNF/EPHA2/CLDN2	3
BP	GO:0002082	regulation of oxidative phosphorylation	2/72	24/18870	0.003753065	0.025965975	0.017467602	TNF/SNCA	2
BP	GO:0009162	deoxyribonucleoside monophosphate metabolic process	2/72	24/18870	0.003753065	0.025965975	0.017467602	PNP/XDH	2
BP	GO:0032288	myelin assembly	2/72	24/18870	0.003753065	0.025965975	0.017467602	TLR2/MAG	2
BP	GO:0007260	tyrosine phosphorylation of STAT protein	3/72	82/18870	0.003801693	0.026150376	0.01759165	TNF/FLT3/IGF1	3
BP	GO:0051341	regulation of oxidoreductase activity	3/72	82/18870	0.003801693	0.026150376	0.01759165	TNF/SNCA/FGF23	3
BP	GO:0019693	ribose phosphate metabolic process	6/72	393/18870	0.003860366	0.026477441	0.017811671	PNP/SNCA/TJP2/PPARGC1A/EPHA2/XDH	6
BP	GO:0050731	positive regulation of peptidyl-tyrosine phosphorylation	4/72	168/18870	0.003896694	0.026649801	0.017927619	TNF/FLT3/TGFA/IGF1	4
BP	GO:0051149	positive regulation of muscle cell differentiation	3/72	83/18870	0.003933564	0.026824875	0.018045394	LAMA2/IGF1/NRG1	3
BP	GO:0009110	vitamin biosynthetic process	2/72	25/18870	0.00406939	0.027359173	0.018404821	TNF/PSAT1	2
BP	GO:0009164	nucleoside catabolic process	2/72	25/18870	0.00406939	0.027359173	0.018404821	PNP/XDH	2
BP	GO:0050927	positive regulation of positive chemotaxis	2/72	25/18870	0.00406939	0.027359173	0.018404821	CXCL8/CASR	2
BP	GO:0072576	liver morphogenesis	2/72	25/18870	0.00406939	0.027359173	0.018404821	TNF/TGFA	2
BP	GO:1902993	positive regulation of amyloid precursor protein catabolic process	2/72	25/18870	0.00406939	0.027359173	0.018404821	TNF/CLU	2
BP	GO:0001894	tissue homeostasis	5/72	279/18870	0.004257004	0.028459743	0.019145187	TJP2/CD38/LAMA2/ALB/PTGS2	5
BP	GO:0060249	anatomical structure homeostasis	5/72	279/18870	0.004257004	0.028459743	0.019145187	TJP2/CD38/LAMA2/ALB/PTGS2	5
BP	GO:0032148	activation of protein kinase B activity	2/72	26/18870	0.00439767	0.028992949	0.019503881	IGF1/NRG1	2
BP	GO:0033598	mammary gland epithelial cell proliferation	2/72	26/18870	0.00439767	0.028992949	0.019503881	EPHA2/ESR1	2
BP	GO:0042278	purine nucleoside metabolic process	2/72	26/18870	0.00439767	0.028992949	0.019503881	PNP/XDH	2
BP	GO:0050926	regulation of positive chemotaxis	2/72	26/18870	0.00439767	0.028992949	0.019503881	CXCL8/CASR	2
BP	GO:0071280	cellular response to copper ion	2/72	26/18870	0.00439767	0.028992949	0.019503881	SNCA/AOC1	2
BP	GO:0050806	positive regulation of synaptic transmission	4/72	174/18870	0.00441347	0.029016733	0.019519881	TNF/SNCA/LAMA2/PTGS2	4
BP	GO:0010232	vascular transport	3/72	87/18870	0.004488814	0.029269529	0.01968994	SLC22A3/SLC7A2/SLC22A1	3
BP	GO:0048708	astrocyte differentiation	3/72	87/18870	0.004488814	0.029269529	0.01968994	MAP2K1/TNF/MAG	3
BP	GO:0150104	transport across blood-brain barrier	3/72	87/18870	0.004488814	0.029269529	0.01968994	SLC22A3/SLC7A2/SLC22A1	3
BP	GO:0051090	regulation of DNA-binding transcription factor activity	6/72	406/18870	0.004520475	0.029395441	0.019774642	TNF/CLU/TRIM22/TLR2/PPARGC1A/ESR1	6
BP	GO:0022900	electron transport chain	4/72	176/18870	0.004595518	0.029801998	0.020048137	MAOB/SNCA/PPARGC1A/DMGDH	4
BP	GO:0043406	positive regulation of MAP kinase activity	3/72	88/18870	0.004634654	0.02997412	0.020163926	TNF/MAP3K5/FLT3	3
BP	GO:0071900	regulation of protein serine/threonine kinase activity	5/72	285/18870	0.004656077	0.030031069	0.020202236	MAP2K1/TNF/MAP3K5/SNCA/FLT3	5
BP	GO:0009065	glutamine family amino acid catabolic process	2/72	27/18870	0.004737813	0.030149722	0.020282055	OAT/ARG1	2
BP	GO:0036296	response to increased oxygen levels	2/72	27/18870	0.004737813	0.030149722	0.020282055	FAS/CAT	2
BP	GO:0042133	neurotransmitter metabolic process	2/72	27/18870	0.004737813	0.030149722	0.020282055	ALDH9A1/MAOB	2
BP	GO:0045672	positive regulation of osteoclast differentiation	2/72	27/18870	0.004737813	0.030149722	0.020282055	TNF/FOS	2
BP	GO:0046037	GMP metabolic process	2/72	27/18870	0.004737813	0.030149722	0.020282055	TJP2/XDH	2
BP	GO:0048145	regulation of fibroblast proliferation	3/72	89/18870	0.004783337	0.030358243	0.02042233	MYC/IGF1/ESR1	3
BP	GO:0051262	protein tetramerization	3/72	90/18870	0.004934879	0.031236732	0.021013299	ALDH9A1/SNCA/MAT1A	3
BP	GO:0043491	phosphatidylinositol 3-kinase/protein kinase B signal transduction	5/72	290/18870	0.005008468	0.031618446	0.021270082	TNF/FLT3/EPHA2/XDH/IGF1	5
BP	GO:0001963	synaptic transmission, dopaminergic	2/72	28/18870	0.005089727	0.031877765	0.021444529	SNCA/PTGS2	2
BP	GO:0002675	positive regulation of acute inflammatory response	2/72	28/18870	0.005089727	0.031877765	0.021444529	TNF/PTGS2	2
BP	GO:0051953	negative regulation of amine transport	2/72	28/18870	0.005089727	0.031877765	0.021444529	TNF/SNCA	2
BP	GO:0001659	temperature homeostasis	4/72	183/18870	0.005272473	0.032935658	0.022156186	TNF/GATM/PPARGC1A/PTGS2	4
BP	GO:0009264	deoxyribonucleotide catabolic process	2/72	29/18870	0.005453319	0.033380614	0.022455512	PNP/XDH	2
BP	GO:0015697	quaternary ammonium group transport	2/72	29/18870	0.005453319	0.033380614	0.022455512	SLC22A3/SLC22A1	2
BP	GO:0032770	positive regulation of monooxygenase activity	2/72	29/18870	0.005453319	0.033380614	0.022455512	TNF/FGF23	2
BP	GO:0034656	nucleobase-containing small molecule catabolic process	2/72	29/18870	0.005453319	0.033380614	0.022455512	PNP/XDH	2
BP	GO:0046386	deoxyribose phosphate catabolic process	2/72	29/18870	0.005453319	0.033380614	0.022455512	PNP/XDH	2
BP	GO:0060603	mammary gland duct morphogenesis	2/72	29/18870	0.005453319	0.033380614	0.022455512	EPHA2/ESR1	2
BP	GO:1902430	negative regulation of amyloid-beta formation	2/72	29/18870	0.005453319	0.033380614	0.022455512	CLU/IGF1	2
BP	GO:0048511	rhythmic process	5/72	296/18870	0.005455907	0.033380614	0.022455512	NRIP1/MAPK10/TNF/PPARGC1A/ESR1	5
BP	GO:0019915	lipid storage	3/72	94/18870	0.005569944	0.033990943	0.022866088	NRIP1/TNF/CRP	3
BP	GO:0050727	regulation of inflammatory response	6/72	425/18870	0.005630853	0.034274758	0.023057013	TNF/SNCA/TLR2/IGF1/PTGS2/ESR1	6
BP	GO:0006109	regulation of carbohydrate metabolic process	4/72	188/18870	0.005794976	0.035183783	0.023668525	SNCA/PPARGC1A/IGF1/NNMT	4
BP	GO:0071295	cellular response to vitamin	2/72	30/18870	0.005828497	0.035297259	0.023744861	CASR/FGF23	2
BP	GO:0042982	amyloid precursor protein metabolic process	3/72	96/18870	0.005905022	0.035669929	0.02399556	TNF/CLU/IGF1	3
BP	GO:0043434	response to peptide hormone	6/72	430/18870	0.005953658	0.035872674	0.024131949	CYP11A1/TLR2/CAT/OTC/PTGS2/FOS	6
BP	GO:2001242	regulation of intrinsic apoptotic signaling pathway	4/72	190/18870	0.006013314	0.036140626	0.024312203	MCL1/CLU/MYC/PTGS2	4
BP	GO:0043094	cellular metabolic compound salvage	2/72	31/18870	0.00621517	0.036980262	0.024877036	PNP/BHMT	2
BP	GO:0043507	positive regulation of JUN kinase activity	2/72	31/18870	0.00621517	0.036980262	0.024877036	TNF/MAP3K5	2
BP	GO:0072525	pyridine-containing compound biosynthetic process	2/72	31/18870	0.00621517	0.036980262	0.024877036	PSAT1/NNMT	2
BP	GO:1900745	positive regulation of p38MAPK cascade	2/72	31/18870	0.00621517	0.036980262	0.024877036	MAP3K5/XDH	2
BP	GO:0046651	lymphocyte proliferation	5/72	307/18870	0.006348645	0.0376005	0.025294277	PNP/CD38/FLT3/ARG1/IGF1	5
BP	GO:0006006	glucose metabolic process	4/72	193/18870	0.006351009	0.0376005	0.025294277	TNF/PPARGC1A/IGF1/NNMT	4
BP	GO:2001237	negative regulation of extrinsic apoptotic signaling pathway	3/72	99/18870	0.006429883	0.037906791	0.025500323	MCL1/TNF/IGF1	3
BP	GO:0015850	organic hydroxy compound transport	5/72	308/18870	0.006434598	0.037906791	0.025500323	MAOB/SLC22A3/CLU/SNCA/SLC22A1	5
BP	GO:0019217	regulation of fatty acid metabolic process	3/72	100/18870	0.006610822	0.038482957	0.025887916	SNCA/PPARGC1A/PTGS2	3
BP	GO:0030808	regulation of nucleotide biosynthetic process	2/72	32/18870	0.006613248	0.038482957	0.025887916	SNCA/PPARGC1A	2
BP	GO:1900371	regulation of purine nucleotide biosynthetic process	2/72	32/18870	0.006613248	0.038482957	0.025887916	SNCA/PPARGC1A	2
BP	GO:1901889	negative regulation of cell junction assembly	2/72	32/18870	0.006613248	0.038482957	0.025887916	TNF/TLR2	2
BP	GO:1902992	negative regulation of amyloid precursor protein catabolic process	2/72	32/18870	0.006613248	0.038482957	0.025887916	CLU/IGF1	2
BP	GO:0010720	positive regulation of cell development	6/72	444/18870	0.006929587	0.0401964	0.027040568	PNP/MAP2K1/TNF/TLR2/MAG/FOS	6
BP	GO:0031334	positive regulation of protein-containing complex assembly	4/72	198/18870	0.006941479	0.0401964	0.027040568	TNF/CLU/SNCA/NRG1	4
BP	GO:0006536	glutamate metabolic process	2/72	33/18870	0.00702264	0.040274415	0.02709305	OAT/TAT	2
BP	GO:0033238	regulation of amine metabolic process	2/72	33/18870	0.00702264	0.040274415	0.02709305	MAOB/BHMT	2
BP	GO:0048566	embryonic digestive tract development	2/72	33/18870	0.00702264	0.040274415	0.02709305	TNF/CXCL8	2
BP	GO:1903715	regulation of aerobic respiration	2/72	33/18870	0.00702264	0.040274415	0.02709305	TNF/SNCA	2
BP	GO:0010906	regulation of glucose metabolic process	3/72	103/18870	0.007171771	0.040932412	0.027535692	PPARGC1A/IGF1/NNMT	3
BP	GO:0032677	regulation of interleukin-8 production	3/72	103/18870	0.007171771	0.040932412	0.027535692	TNF/TLR2/CRP	3
BP	GO:0006790	sulfur compound metabolic process	5/72	317/18870	0.007245401	0.041155261	0.027685605	CBS/SNCA/XDH/MAT1A/BHMT	5
BP	GO:0050890	cognition	5/72	317/18870	0.007245401	0.041155261	0.027685605	TNF/TLR2/GATM/PTGS2/FOS	5
BP	GO:0032637	interleukin-8 production	3/72	104/18870	0.007364839	0.041536297	0.027941931	TNF/TLR2/CRP	3
BP	GO:0032642	regulation of chemokine production	3/72	104/18870	0.007364839	0.041536297	0.027941931	TNF/TLR2/EPHA2	3
BP	GO:0033138	positive regulation of peptidyl-serine phosphorylation	3/72	104/18870	0.007364839	0.041536297	0.027941931	TNF/SNCA/PTGS2	3
BP	GO:0006691	leukotriene metabolic process	2/72	34/18870	0.007443256	0.041682234	0.028040105	TLR2/PLA2G4A	2
BP	GO:0051450	myoblast proliferation	2/72	34/18870	0.007443256	0.041682234	0.028040105	IGF1/FOS	2
BP	GO:1901658	glycosyl compound catabolic process	2/72	34/18870	0.007443256	0.041682234	0.028040105	PNP/XDH	2
BP	GO:0003012	muscle system process	6/72	452/18870	0.007536938	0.042107776	0.028326372	TNF/CD38/KCNMA1/GATM/IGF1/PTGS2	6
BP	GO:0032602	chemokine production	3/72	105/18870	0.007560969	0.042143105	0.028350138	TNF/TLR2/EPHA2	3
BP	GO:0007623	circadian rhythm	4/72	204/18870	0.00769674	0.042799627	0.028791788	NRIP1/MAPK10/TNF/PPARGC1A	4
BP	GO:0044403	biological process involved in symbiotic interaction	5/72	322/18870	0.007725497	0.042851991	0.028827014	TRIM22/CXCL8/JUN/EPHA2/ARG1	5
BP	GO:0030316	osteoclast differentiation	3/72	106/18870	0.007760172	0.042851991	0.028827014	TNF/EPHA2/FOS	3
BP	GO:0048709	oligodendrocyte differentiation	3/72	106/18870	0.007760172	0.042851991	0.028827014	CLU/TLR2/MAG	3
BP	GO:0002719	negative regulation of cytokine production involved in immune response	2/72	35/18870	0.007875008	0.043086251	0.028984603	TNF/ARG1	2
BP	GO:0009119	ribonucleoside metabolic process	2/72	35/18870	0.007875008	0.043086251	0.028984603	PNP/XDH	2
BP	GO:1901099	negative regulation of signal transduction in absence of ligand	2/72	35/18870	0.007875008	0.043086251	0.028984603	MCL1/TNF	2
BP	GO:2001240	negative regulation of extrinsic apoptotic signaling pathway in absence of ligand	2/72	35/18870	0.007875008	0.043086251	0.028984603	MCL1/TNF	2
BP	GO:0034284	response to monosaccharide	4/72	206/18870	0.007960051	0.043266327	0.029105742	TNF/CAT/PTGS2/CASR	4
BP	GO:0002526	acute inflammatory response	3/72	107/18870	0.007962459	0.043266327	0.029105742	TNF/CRP/PTGS2	3
BP	GO:0048144	fibroblast proliferation	3/72	107/18870	0.007962459	0.043266327	0.029105742	MYC/IGF1/ESR1	3
BP	GO:0031647	regulation of protein stability	5/72	325/18870	0.008023987	0.043501341	0.029263839	C10orf90/CLU/SNCA/PPARGC1A/IGF1	5
BP	GO:0008202	steroid metabolic process	5/72	327/18870	0.008227392	0.04450271	0.029937471	TNF/CYP11A1/CAT/FGF23/ESR1	5
BP	GO:0006939	smooth muscle contraction	3/72	109/18870	0.008376328	0.04520558	0.0304103	CD38/KCNMA1/PTGS2	3
BP	GO:0042742	defense response to bacterium	5/72	330/18870	0.008539194	0.045827975	0.030828992	TNF/TLR2/MPO/EPHA2/CRP	5
BP	GO:0001676	long-chain fatty acid metabolic process	3/72	110/18870	0.008587932	0.045827975	0.030828992	PTGS1/PLA2G4A/PTGS2	3
BP	GO:0008637	apoptotic mitochondrial changes	3/72	110/18870	0.008587932	0.045827975	0.030828992	MCL1/CLU/IGF1	3
BP	GO:0014013	regulation of gliogenesis	3/72	110/18870	0.008587932	0.045827975	0.030828992	TNF/TLR2/MAG	3
BP	GO:0090398	cellular senescence	3/72	110/18870	0.008587932	0.045827975	0.030828992	MAPK10/MAP2K1/MAP3K5	3
BP	GO:0046677	response to antibiotic	2/72	37/18870	0.008771564	0.046288964	0.031139104	PLA2G4A/AOC1	2
BP	GO:0046688	response to copper ion	2/72	37/18870	0.008771564	0.046288964	0.031139104	SNCA/AOC1	2
BP	GO:0051385	response to mineralocorticoid	2/72	37/18870	0.008771564	0.046288964	0.031139104	MAOB/FOS	2
BP	GO:0071276	cellular response to cadmium ion	2/72	37/18870	0.008771564	0.046288964	0.031139104	JUN/FOS	2
BP	GO:0072530	purine-containing compound transmembrane transport	2/72	37/18870	0.008771564	0.046288964	0.031139104	SLC22A3/SLC22A1	2
BP	GO:1901888	regulation of cell junction assembly	4/72	213/18870	0.008928191	0.047011273	0.031625009	TNF/SNCA/TLR2/EPHA2	4
BP	GO:0060562	epithelial tube morphogenesis	5/72	334/18870	0.008967587	0.047114473	0.031694433	TNF/MYC/EPHA2/CASR/ESR1	5
BP	GO:0002064	epithelial cell development	4/72	214/18870	0.009072494	0.047352053	0.031854256	TNF/TJP2/EPHA2/ESR1	4
BP	GO:0016051	carbohydrate biosynthetic process	4/72	214/18870	0.009072494	0.047352053	0.031854256	SNCA/PPARGC1A/IGF1/NNMT	4
BP	GO:0045216	cell-cell junction organization	4/72	214/18870	0.009072494	0.047352053	0.031854256	TNF/TJP2/EPHA2/CLDN2	4
BP	GO:0044273	sulfur compound catabolic process	2/72	38/18870	0.009236193	0.047995935	0.032287403	CBS/MAT1A	2
BP	GO:0071392	cellular response to estradiol stimulus	2/72	38/18870	0.009236193	0.047995935	0.032287403	NRIP1/ESR1	2
BP	GO:0015980	energy derivation by oxidation of organic compounds	5/72	337/18870	0.009298506	0.048214476	0.032434417	TNF/SNCA/CAT/PPARGC1A/IGF1	5
BP	GO:0018958	phenol-containing compound metabolic process	3/72	114/18870	0.009465701	0.048974712	0.032945837	MAOB/SNCA/HDC	3
BP	GO:0050821	protein stabilization	4/72	217/18870	0.009514537	0.049120605	0.033043981	C10orf90/CLU/PPARGC1A/IGF1	4
BP	GO:0050679	positive regulation of epithelial cell proliferation	4/72	218/18870	0.00966495	0.049789138	0.03349371	TNF/MYC/TGFA/IGF1	4
BP	GO:0033559	unsaturated fatty acid metabolic process	3/72	115/18870	0.009693029	0.049813835	0.033510324	PTGS1/PLA2G4A/PTGS2	3
BP	GO:0097242	amyloid-beta clearance	2/72	39/18870	0.009711605	0.049813835	0.033510324	TNF/CLU	2
CC	GO:0034774	secretory granule lumen	8/72	322/19886	2.11E-05	0.001135871	0.000920977	PNP/CLU/CAT/MPO/ARG1/IGF1/AOC1/ALB	8
CC	GO:0060205	cytoplasmic vesicle lumen	8/72	325/19886	2.25E-05	0.001135871	0.000920977	PNP/CLU/CAT/MPO/ARG1/IGF1/AOC1/ALB	8
CC	GO:0031983	vesicle lumen	8/72	326/19886	2.30E-05	0.001135871	0.000920977	PNP/CLU/CAT/MPO/ARG1/IGF1/AOC1/ALB	8
CC	GO:0031091	platelet alpha granule	4/72	91/19886	0.00033284	0.012315085	0.009985204	CLU/SNCA/IGF1/ALB	4
CC	GO:0045121	membrane raft	6/72	286/19886	0.000592266	0.014878975	0.012064034	FAS/TNF/TLR2/KCNMA1/MAG/PTGS2	6
CC	GO:0098857	membrane microdomain	6/72	287/19886	0.000603202	0.014878975	0.012064034	FAS/TNF/TLR2/KCNMA1/MAG/PTGS2	6
CC	GO:0070160	tight junction	4/72	131/19886	0.001308846	0.027672752	0.022437367	TJP2/EPHA2/AOC1/CLDN2	4
CC	GO:0031093	platelet alpha granule lumen	3/72	67/19886	0.00184658	0.034161733	0.027698703	CLU/IGF1/ALB	3
CC	GO:0016323	basolateral plasma membrane	5/72	249/19886	0.002090823	0.034382427	0.027877644	SLC22A3/CD38/TGFA/CASR/SLC22A1	5
MF	GO:0030170	pyridoxal phosphate binding	6/71	56/18496	7.20E-08	1.32E-05	9.83E-06	CBS/HDC/PSAT1/OAT/ALB/TAT	6
MF	GO:0070279	vitamin B6 binding	6/71	57/18496	8.02E-08	1.32E-05	9.83E-06	CBS/HDC/PSAT1/OAT/ALB/TAT	6
MF	GO:0015203	polyamine transmembrane transporter activity	3/71	10/18496	6.38E-06	0.000701818	0.000521606	SLC22A3/ATP13A4/SLC22A1	3
MF	GO:0016209	antioxidant activity	5/71	83/18496	1.66E-05	0.001109714	0.000824763	PTGS1/CAT/MPO/ALB/PTGS2	5
MF	GO:0020037	heme binding	6/71	141/18496	1.68E-05	0.001109714	0.000824763	CBS/PTGS1/CYP11A1/CAT/MPO/PTGS2	6
MF	GO:0019842	vitamin binding	6/71	150/18496	2.39E-05	0.001168686	0.000868593	CBS/HDC/PSAT1/OAT/ALB/TAT	6
MF	GO:0046906	tetrapyrrole binding	6/71	151/18496	2.48E-05	0.001168686	0.000868593	CBS/PTGS1/CYP11A1/CAT/MPO/PTGS2	6
MF	GO:0004601	peroxidase activity	4/71	55/18496	5.86E-05	0.002418935	0.001797805	PTGS1/CAT/MPO/PTGS2	4
MF	GO:0016684	oxidoreductase activity, acting on peroxide as acceptor	4/71	57/18496	6.75E-05	0.002475964	0.00184019	PTGS1/CAT/MPO/PTGS2	4
MF	GO:0008483	transaminase activity	3/71	25/18496	0.000117334	0.003872023	0.002877772	PSAT1/OAT/TAT	3
MF	GO:0016769	transferase activity, transferring nitrogenous groups	3/71	26/18496	0.000132274	0.003968215	0.002949263	PSAT1/OAT/TAT	3
MF	GO:0005539	glycosaminoglycan binding	6/71	240/18496	0.000317553	0.00873271	0.006490339	CXCL8/TLR2/MPO/HABP2/AOC1/LPA	6
MF	GO:0016813	hydrolase activity, acting on carbon-nitrogen (but not peptide) bonds, in linear amidines	2/71	11/18496	0.000781382	0.01813403	0.013477605	AGMAT/ARG1	2
MF	GO:0031406	carboxylic acid binding	5/71	195/18496	0.000917035	0.01813403	0.013477605	OTC/MAG/ALB/CASR/TAT	5
MF	GO:0008504	monoamine transmembrane transporter activity	2/71	12/18496	0.000935332	0.01813403	0.013477605	SLC22A3/SLC22A1	2
MF	GO:0035259	nuclear glucocorticoid receptor binding	2/71	12/18496	0.000935332	0.01813403	0.013477605	NRIP1/FLT3	2
MF	GO:0042301	phosphate ion binding	2/71	12/18496	0.000935332	0.01813403	0.013477605	PNP/OTC	2
MF	GO:0016597	amino acid binding	3/71	51/18496	0.000989129	0.01813403	0.013477605	OTC/CASR/TAT	3
MF	GO:0043177	organic acid binding	5/71	207/18496	0.001196713	0.020785008	0.015447869	OTC/MAG/ALB/CASR/TAT	5
MF	GO:0003953	NAD+ nucleosidase activity	2/71	16/18496	0.0016838	0.024158864	0.017955392	CD38/TLR2	2
MF	GO:0016641	oxidoreductase activity, acting on the CH-NH2 group of donors, oxygen as acceptor	2/71	16/18496	0.0016838	0.024158864	0.017955392	MAOB/AOC1	2
MF	GO:0050135	NAD(P)+ nucleosidase activity	2/71	16/18496	0.0016838	0.024158864	0.017955392	CD38/TLR2	2
MF	GO:0061809	NAD+ nucleotidase, cyclic ADP-ribose generating	2/71	16/18496	0.0016838	0.024158864	0.017955392	CD38/TLR2	2
MF	GO:0005507	copper ion binding	3/71	63/18496	0.001825149	0.025095801	0.018651744	SNCA/AOC1/ALB	3
MF	GO:0016922	nuclear receptor binding	4/71	137/18496	0.001906586	0.025166931	0.018704609	NRIP1/FLT3/PPARGC1A/ESR1	4
MF	GO:0061629	RNA polymerase II-specific DNA-binding transcription factor binding	6/71	344/18496	0.002054967	0.025176881	0.018712004	NRIP1/JUN/FLT3/PPARGC1A/FOS/ESR1	6
MF	GO:0004708	MAP kinase kinase activity	2/71	18/18496	0.00213622	0.025176881	0.018712004	MAPK10/MAP2K1	2
MF	GO:0030297	transmembrane receptor protein tyrosine kinase activator activity	2/71	18/18496	0.00213622	0.025176881	0.018712004	TGFA/NRG1	2
MF	GO:0140297	DNA-binding transcription factor binding	7/71	477/18496	0.002327337	0.025352811	0.018842759	NRIP1/MYC/JUN/FLT3/PPARGC1A/FOS/ESR1	7
MF	GO:0015651	quaternary ammonium group transmembrane transporter activity	2/71	19/18496	0.002381628	0.025352811	0.018842759	SLC22A3/SLC22A1	2
MF	GO:0097001	ceramide binding	2/71	19/18496	0.002381628	0.025352811	0.018842759	PLA2G4A/MAG	2
MF	GO:0016638	oxidoreductase activity, acting on the CH-NH2 group of donors	2/71	20/18496	0.002639701	0.027221921	0.020231922	MAOB/AOC1	2
MF	GO:0005506	iron ion binding	4/71	153/18496	0.00284595	0.028247453	0.02099412	SNCA/CYP11A1/XDH/BBOX1	4
MF	GO:0005326	neurotransmitter transmembrane transporter activity	2/71	21/18496	0.002910344	0.028247453	0.02099412	SLC22A3/SLC22A1	2
MF	GO:0008083	growth factor activity	4/71	162/18496	0.003493671	0.032940326	0.024481965	TGFA/IGF1/NRG1/FGF23	4
MF	GO:0016702	oxidoreductase activity, acting on single donors with incorporation of molecular oxygen, incorporation of two atoms of oxygen	2/71	24/18496	0.003796707	0.033862524	0.025167363	PTGS1/PTGS2	2
MF	GO:0050750	low-density lipoprotein particle receptor binding	2/71	24/18496	0.003796707	0.033862524	0.025167363	CLU/CRP	2
MF	GO:1901681	sulfur compound binding	5/71	275/18496	0.004102672	0.033962385	0.025241581	CBS/CXCL8/MPO/AOC1/LPA	5
MF	GO:0016701	oxidoreductase activity, acting on single donors with incorporation of molecular oxygen	2/71	25/18496	0.004116653	0.033962385	0.025241581	PTGS1/PTGS2	2
MF	GO:0070412	R-SMAD binding	2/71	25/18496	0.004116653	0.033962385	0.025241581	JUN/FOS	2
MF	GO:0008201	heparin binding	4/71	174/18496	0.004504278	0.036253948	0.026944721	CXCL8/MPO/AOC1/LPA	4
MF	GO:0016705	oxidoreductase activity, acting on paired donors, with incorporation or reduction of molecular oxygen	4/71	179/18496	0.00497798	0.038614702	0.028699284	PTGS1/CYP11A1/PTGS2/BBOX1	4
MF	GO:0016645	oxidoreductase activity, acting on the CH-NH group of donors	2/71	28/18496	0.005148627	0.038614702	0.028699284	SARDH/DMGDH	2
MF	GO:0046625	sphingolipid binding	2/71	28/18496	0.005148627	0.038614702	0.028699284	PLA2G4A/MAG	2
MF	GO:0051213	dioxygenase activity	3/71	93/18496	0.005494925	0.039573815	0.029412117	PTGS1/PTGS2/BBOX1	3
MF	GO:0070325	lipoprotein particle receptor binding	2/71	29/18496	0.00551635	0.039573815	0.029412117	CLU/CRP	2
MF	GO:0030296	protein tyrosine kinase activator activity	2/71	33/18496	0.007103416	0.049875052	0.03706822	TGFA/NRG1	2
